# Supplementary material for: Universal versus conditional day 3 follow-up for children with non-severe unclassified fever at the community level in Ethiopia: A cluster-randomised non-inferiority trial
Source: PLoS Med. 2018 Apr 17;15(4):e1002553. doi: 10.1371/journal.pmed.1002553 (PMC5903591; doi:10.1371/journal.pmed.1002553)
Supplement: S1 Data — (XLSX) [file pmed.1002553.s002.xlsx]

## Sheet: Sheet1
table_rec	UniqueID	HEW_ID	woreda	consent	sex	weight	weight_kg	dangersign	temperature_measured	temperature_enrol	hottouch_enrol	reportedfever_enrol	RDT_enrol	cough_enrol	fastbreathing_enrol	diarrhoea_enrol	dob	age_days	age_months	fever_temp	fever_enrol	Date_enrolment	Day8_date	status_d8	age	present	relative	unabletodrink	vomitingeverything	convulsion	lethargic	danger_sign_d7	cough	cough_days	respiratoryrate	fastbreathing	chestindrawing	stridor	diarrhoea	diarrhoea_days	bloodinstool	restless	thirsty	sunkeneyes	skinpinch	reported_fever	fever_days	temperature	antipyretic
Yes	180311015	180	1	Yes	female	Yes	7	No	Yes	37.1	Yes		Negative	Yes	2	No	2016-03-15	218	7.16634	low	Yes	2016-10-19	2016-10-26	recovered	9	Yes	Mother	No	No	No	No	no	No						No							No		36.7	No
Yes	24321555	243	3	Yes	male	Yes	13	No	Yes	37.5			Negative	No		No	2015-06-15	280.56	9.22288	high	Yes	2016-03-25	2016-04-01	recovered	59	Yes	Mother	No	No	No	No	no	No						No			No	No	No	No	No	2	36.5
Yes	246215841	246	3	Yes	male	Yes	13.5	No	Yes	37.5			Negative	No		No	2013-12-15	1062	34.9112	high	Yes	2016-11-11	2016-11-18	recovered	36	Yes	Mother	No	No	No	No	no	No						No							No		36.8	No
Yes	3283893	328	2	Yes	female	No		No	Yes	35.5	Yes		Negative	No		No	2015-05-15	389.416	12.8013	low	Yes	2016-06-07	2016-06-14	recovered	12	Yes	Mother	No	No	No	No	no	No						No			No	No	No	No	No		36.2	No
No	2452653	245	3	Yes	female	Yes	9.8	No	Yes	37.6			Negative	No		No	2015-02-15	323.515	10.6349	high	Yes	2016-01-04	2016-01-11	recovered	11	Yes	Mother	No	No	No	No	no	No						No			No	No	No	No	No		36.5
No	107110405	107	1	Yes	male	Yes	14.5	No	Yes	37.7			Negative	No		No	2013-04-15	1053	34.6154	high	Yes	2016-03-09	2016-03-16	recovered	16	Yes	Mother	No	No	No	No	no	No						No			No	No	No	No	Yes	2	37	No
Yes	104418	104	1	Yes	female	Yes	7.5	No	Yes	37.5			Negative	No		No	2014-05-15	601	19.7567	high	Yes	2016-01-05	2016-01-12	recovered	19	Yes	Mother	No	No	No	No	no	No						No			No	No	No	No	No	2	36.5
Yes	1203183	120	1	Yes	male	Yes	7	No	Yes	36	Yes		Negative	No		No	2016-05-15	123	4.04339	low	Yes	2016-09-15	2016-09-22	recovered	4	Yes	Mother	No	No	No	No	no	No						No							No		37	No
No	110315	110	1	Yes	female	Yes	13.8	No	Yes	38.1			Negative	Yes	2	No	2014-04-15	672.604	22.1106	high	Yes	2016-02-17	2016-02-24	recovered	24	Yes	Mother	No	No	No	No	no	No						No			No	No	No	No	Yes	2	37.1	No
Yes	120413	120	1	Yes	female	Yes	6	No	Yes	36	Yes		Negative	No		No	2015-11-15	114	3.74753	low	Yes	2016-03-16	2016-03-23	recovered	48	Yes	Mother	No	No	No	No	no	No						No			No	No	No	No	Yes	1	37	No
Yes	1201014	120	1	Yes	male	Yes	7.5	No	Yes	37	Yes		Negative	No		No	2015-12-15	283.579	9.32213	low	Yes	2016-09-23	2016-09-30	recovered	3	Yes	Mother	No	No	No	No	no	No						No							No		36.5	No
Yes	2662521	266	3	Yes	female	Yes	7.9	No	Yes	36.8	Yes		Negative	No		No	2015-10-15	316.538	10.4056	low	Yes	2016-08-26	2016-09-02	recovered	9	Yes	Mother	No	No	No	No	no	No						No							No		37	No
Yes	2203743	220	3	Yes	female	Yes	9.7	No	Yes	36.5	Yes		Negative	No		No	2013-08-15	1120.3	36.8278	low	Yes	2016-09-08	2016-09-15	recovered	36	Yes	Mother	No	No	No	No	no	No						No							No		37	No
Yes	125814	125	1	Yes	female	Yes	7	No	Yes	36.5	No	Yes	Negative	Yes	2	No	2015-08-15	144	4.73373	low	Yes	2016-01-06 06:40:08	2016-01-14	recovered	3	Yes	Mother	No	No	No	No	no	No						No			No	No	No	No	No		36.5
Yes	3027806	302	2	Yes	male	Yes	12	No	Yes	37.7			Negative	No		No	2013-01-15	1165	38.2972	high	Yes	2016-03-30	2016-04-06	recovered	17	Yes	Mother	No	No	No	No	no	No						No			No	No	No	No	No		36.5
Yes	3283694	328	2	Yes	male	Yes	6	No	Yes	37.6			Negative	No		No	2014-09-15	756	24.8521	high	Yes	2016-10-06	2016-10-13	recovered	24	Yes	Mother	No	No	No	No	no	No						No							No		36.3	No
No	24332044	243	3	Yes	female	No		No	Yes	37.6			Negative	No		No	2012-12-15	1140	37.4753	high	Yes	2016-01-29	2016-02-05	recovered	36	Yes	Mother	No	No	No	No	no	No						No			No	No	No	No	No	2	36.5
No	106424	106	1	Yes	female	Yes	10	No	Yes	37.3	Yes		Negative	No		No	2012-09-15	1486	48.8494	low	Yes	2016-10-10	2016-10-17	recovered	48	Yes	Mother	No	No	No	No	no	No						No							No		37	No
No	11111329	111	1	Yes	female	Yes	12	No	Yes	37	Yes		Negative	No		No	2013-01-15	1210	39.7765	low	Yes	2016-05-10	2016-05-17	recovered	12	Yes	Mother	No	No	No	No	no	No						No			No	No	No	No	No		37	No
Yes	243243893	243	3	Yes	male	Yes	6.5	No	Yes	37.6			Negative	No		No	2016-02-15	278	9.13872	high	Yes	2016-11-19	2016-11-26	recovered	14	Yes	Mother	No	No	No	No	no	No						No							No		36.8	No
No	1197445	119	1	Yes	male	Yes	10.6	No	Yes	36.7	Yes		Negative	No		No	2014-05-15	732	24.0631	low	Yes	2016-06-06	2016-06-13	recovered	6	Yes	Mother	No	No	No	No	no	No						No			No	No	No	No	No		36.4	No
No	34521666	345	2	Yes	male	Yes	7.9	No	Yes	37.5			Negative	No		No	2015-03-15	400.492	13.1654	high	Yes	2016-04-18	2016-04-25	recovered	18	Yes	Mother	No	No	No	No	no	No						No			No	No	No	No	No		36.5
Yes	185312	185	1	Yes	male	Yes	3.9	No	Yes	36.1	No	Yes	Negative	No		No	2016-06-15	126	4.14201	low	Yes	2016-10-19	2016-10-26	recovered	4	Yes	Mother	No	No	No	No	no	No						No							No		36.3	No
No	2111165	211	1	Yes	male	Yes	14.6	No	Yes	37.7			Negative	No		No	2012-10-15	1476	48.5207	high	Yes	2016-10-28	2016-11-04	recovered	48	Yes	Mother	No	No	No	No	no	No						No							No		36.7	No
No	24212357	242	3	Yes	female	Yes	7	No	Yes	37.5			Negative	No		No	2014-03-15	656.367	21.5768	high	Yes	2015-12-30	2016-01-06	recovered	12	Yes	Mother	No	No	No	No	no	No						No			No	No	No	No	No		36.5
Yes	3232145225	323	2	Yes	male	Yes	10.3	No	Yes	37.6			Negative	No		No	2015-01-15	448.437	14.7415	high	Yes	2016-04-08	2016-04-15	recovered	9	Yes	Mother	No	No	No	No	no	No						No			No	No	No	No	No		36.5
No	2122365	212	1	Yes	male	Yes	9.8	No	Yes	37.1	Yes		Negative	No		No	2014-11-15	742	24.3918	low	Yes	2016-11-25	2016-12-02	recovered	24	Yes	Mother	No	No	No	No	no	No						No							No		36	No
Yes	24011153	240	3	Yes	male	Yes	4	No	Yes	37.8			Negative	No		No	2015-06-15	352	11.5713	high	Yes	2016-04-14	2016-04-21	recovered	36	Yes	Mother	No	No	No	No	no	No						No			No	No	No	No	No	2	36.5
Yes	2662781	266	3	Yes	male	Yes	9.5	No	Yes	37.5			Negative	No		No	2014-05-15	704	23.1427	high	Yes	2016-04-21	2016-04-28	recovered	48	Yes	Mother	No	No	No	No	no	No						No			No	No	No	No	No		36.5
No	120415	120	1	Yes	male	Yes	10	No	Yes	36	No	Yes	Negative	Yes	2	No	2015-05-15	297	9.76331	low	Yes	2016-03-10	2016-03-17	recovered	9	Yes	Mother	No	No	No	No	no	No						No			No	No	No	No	No		36.5
No	212157	212	1	Yes	female	Yes	12	No	Yes	37.2	Yes		Negative	No		No	2013-11-15	1107	36.3905	low	Yes	2016-11-25	2016-12-02	recovered	36	Yes	Mother	No	No	No	No	no	No						No							No		36.2	No
No	30411205	304	2	Yes	male	Yes	13	No	Yes	37.7			Negative	No		No	2014-04-15	666	21.8935	high	Yes	2016-02-17	2016-02-24	recovered	21	Yes	Mother	No	No	No	No	no	No						No			No	No	No	No	No		36.5
Yes	2372216115	237	3	Yes	male	No		No	Yes	37.5			Negative	No		No	2014-11-15	521	17.1269	high	Yes	2016-04-20	2016-04-27	recovered	22	Yes	Mother	No	No	No	No	no	No						No			No	No	No	No	No	2	36.5
Yes	23011335	230	3	Yes	female	Yes	8	No	Yes	37.5			Negative	No		No	2015-04-15	551	18.1131	high	Yes	2016-10-17	2016-10-24	recovered	14	Yes	Mother	No	No	No	No	no	No						No							No		36.9	No
Yes	32122383	321	2	Yes	male	Yes	13	No	Yes	37.5			Negative	No		No	2014-10-15	743	24.4247	high	Yes	2016-10-24	2016-10-31	recovered	24	Yes	Mother	No	No	No	No	no	No						No							No		36.1	No
No	2192565	219	1	Yes	male	Yes	10.9	No	Yes	36.4	Yes		Negative	Yes	2	No	2013-08-15	1090.62	35.8521	low	Yes	2016-08-09	2016-08-16	recovered	12	Yes	Mother	No	No	No	No	no	No						No							No		36.3	No
Yes	32837013	328	2	Yes	female	Yes	8	No	Yes	37.6			Negative	No		No	2015-07-15	258	8.48126	high	Yes	2016-03-25	2016-04-01	recovered	34	Yes	Mother	No	No	No	No	no	No						No			No	No	No	No	No		36.5
Yes	23821977	238	3	Yes	male	Yes	14.1	No	Yes	36.8	Yes		Negative	No		No	2013-11-15	1072	35.24	low	Yes	2016-10-22	2016-10-29	recovered	24	Yes	Mother	No	No	No	No	no	No						No							No		36.8	No
Yes	23832417	238	3	Yes	female	Yes	16.5	No	Yes	37.5			Negative	No		No	2011-09-15	1898	62.3932	high	Yes	2016-11-25	2016-12-02	recovered	48	Yes	Mother	No	No	No	No	no	No						No							No		37.2	No
No	2111816	211	1	Yes	male	Yes	14.2	No	Yes	38.4			Negative	No		No	2012-10-15	1480	48.6522	high	Yes	2016-11-03	2016-11-10	recovered	48	Yes	Mother	No	No	No	No	no	No						No							No		36.8	No
No	219438	219	1	Yes	female	Yes	12	No	Yes	36.7	Yes		Negative	Yes	2	No	2015-07-15	225	7.39645	low	Yes	2016-03-03	2016-03-10	recovered	8	Yes	Mother	No	No	No	No	no	No						No			No	No	No	No	No	3	36.5
Yes	306332917	306	2	Yes	male	Yes	12	No	Yes	37.7			Negative	No		No	2013-01-15	1170	38.4615	high	Yes	2016-03-30	2016-04-06	recovered	19	Yes	Mother	No	No	No	No	no	No						No			No	No	No	No	No		36.5
Yes	2283173	228	3	Yes	male	Yes	7.6	No	Yes	37.5			Negative	No		No	2015-10-15	343.677	11.2977	high	Yes	2016-09-22	2016-09-29	recovered	10	Yes	Stepmother	No	No	No	No	no	No						No							No		37.4	No
Yes	1065221	106	1	Yes	female	Yes	6	No	Yes	37	Yes		Negative	No		No	2016-04-15	213	7.00197	low	Yes	2016-11-07	2016-11-14	recovered	6	Yes	Mother	No	No	No	No	no	No						No							No		36.8	No
Yes	3045818	304	2	Yes	male	Yes	14	No	Yes	37.6			Negative	No		No	2013-01-15	1121	36.8508	high	Yes	2016-02-17	2016-02-24	recovered	36	Yes	Mother	No	No	No	No	no	No						No			No	No	No	No	No		36.5
Yes	2423951	242	3	Yes	female	Yes	5	No	Yes	36.5	Yes		Negative	No		No	2015-10-15	158	5.19395	low	Yes	2016-03-25	2016-04-01	recovered	36	Yes	Mother	No	No	No	No	no	No						No			No	No	No	No	No	2	36.5
Yes	30434911	304	2	Yes	female	Yes	10	No	Yes	38			Negative	No		No	2014-03-15	771	25.3452	high	Yes	2016-04-28	2016-05-05	recovered	48	Yes	Mother	No	No	No	No	no	No						No			No	No	No	No	No		36.2	No
No	1065313	106	1	Yes	male	Yes	13	No	Yes	37.2	Yes		Negative	No		No	2012-12-15	1410	46.3511	low	Yes	2016-10-20	2016-10-27	recovered	44	Yes	Mother	No	No	No	No	no	No						No							No		36.2	No
Yes	35531707	355	2	Yes	male	Yes	10	No	Yes	37.6			Negative	Yes	2	No	2016-01-15	300	9.86193	high	Yes	2016-11-10	2016-11-17	recovered	10	Yes	Mother	No	No	No	No	no	No						No							No		36.5	No
No	11119342	111	1	Yes	male	Yes	12.1	No	Yes	36.7	Yes		Negative	No		No	2012-11-15	1469	48.2906	low	Yes	2016-11-21	2016-11-28	recovered	48	Yes	Mother	No	No	No	No	no	No						No							No		37.2	No
No	1171398	117	1	Yes	male	Yes	8	No	Yes	38			Negative	No		No	2016-01-15	311	10.2235	high	Yes	2016-11-21	2016-11-28	recovered	10	Yes	Mother	No	No	No	No	no	No						No							No		36.8	No
No	119103371	119	1	Yes	female	Yes	9	No	Yes	37.8			Negative	No		No	2015-04-15	380	12.4918	high	Yes	2016-04-29	2016-05-06	recovered	17	Yes	Mother	No	No	No	No	no	No						No			No	No	No	No	No		37	No
No	1777164	177	1	Yes	female	Yes	6	No	Yes	37.3	Yes		Negative	No		No	2015-06-15	247	8.11966	low	Yes	2016-02-18	2016-02-25	recovered	8	Yes	Mother	No	No	No	No	no	No						No			No	No	No	No	No	1	36.5
Yes	2381556	238	3	Yes	female	Yes	16.3	No	Yes	37.5			Negative	No		No	2012-10-15	1502	49.3754	high	Yes	2016-11-25	2016-12-02	recovered	48	Yes	Mother	No	No	No	No	no	No						No							No		36.7	No
Yes	23012234	230	3	Yes	male	Yes	6.5	No	Yes	37.5			Negative	No		No	2015-11-15	240.601	7.90932	high	Yes	2016-07-13	2016-07-20	recovered	24	Yes	Mother	No	No	No	No	no	No						No							No		37.2	No
Yes	2382954	238	3	Yes	female	Yes	12	No	Yes	36.6	Yes		Negative	No		No	2013-02-15	1159.49	38.1162	low	Yes	2016-04-19	2016-04-26	recovered	29	Yes	Mother	No	No	No	No	no	No						No			No	No	No	No	No	2	36.5
Yes	1865495	186	1	Yes	male	Yes	10	No	Yes	36	Yes		Negative	No		No	2014-09-15	751	24.6877	low	Yes	2016-10-05	2016-10-12	recovered	7	Yes	Mother	No	No	No	No	no	No						No							No		36.5	No
Yes	1064156	106	1	Yes	male	Yes	15	No	Yes	37	Yes		Negative	No		No	2013-11-15	1095	35.9961	low	Yes	2016-11-07	2016-11-14	recovered	36	Yes	Mother	No	No	No	No	no	No						No							No		36.1	No
No	179117	179	1	Yes	female	Yes	9.7	No	Yes	38.8			Negative	No		No	2013-01-15	1129	37.1137	high	Yes	2016-03-01	2016-03-08	recovered	36	Yes	Mother	No	No	No	No	no	No						No			No	No	No	No	No	1	36.5
Yes	22321114	223	3	Yes	female	Yes	8	No	Yes	36	Yes		Negative	No		No	2015-04-15	558	18.3432	low	Yes	2016-10-24	2016-10-31	recovered	18	Yes	Mother	No	No	No	No	no	No						No							No		36	No
Yes	2391133	239	3	Yes	male	Yes	10	No	Yes	37.5			Negative	No		No	2015-08-15	345.642	11.3623	high	Yes	2016-07-25	2016-08-01	recovered	24	Yes	Mother	No	No	No	No	no	No						No							No		37.2	No
Yes	24322095	243	3	Yes	male	Yes	12	No	Yes	37.5			Negative	No		No	2014-11-15	709	23.307	high	Yes	2016-10-24	2016-10-31	recovered	14	Yes	Mother	No	No	No	No	no	No						No							No		37.2	No
Yes	24411446	244	3	Yes	female	Yes	14	No	Yes	37.5			Negative	No		No	2011-12-15	1798	59.1059	high	Yes	2016-11-16	2016-11-23	recovered	37	Yes	Mother	No	No	No	No	no	No						No							No		36.8	No
Yes	2372787	237	3	Yes	male	Yes	11	No	Yes	37.6			Negative	No		No	2013-02-15	1159	38.0999	high	Yes	2016-04-19	2016-04-26	recovered	38	Yes	Mother	No	No	No	No	no	No						No			No	No	No	No	No	2	36.5
Yes	2262472176	226	3	Yes	female	Yes	8.5	No	Yes	36.8	Yes		Negative	No		No	2014-02-15	762	25.0493	low	Yes	2016-03-18 10:41:17	2016-03-24	recovered	24	Yes	Mother	No	No	No	No	no	No						No			No	No	No	No	No		36.5
No	121615	121	1	Yes	male	Yes	11	No	Yes	36.5	Yes		Negative	No		No	2012-12-15	1179	38.7574	low	Yes	2016-03-08 13:15:00	2016-03-30	recovered	7	Yes	Mother	No	No	No	No	no	No						No			No	No	No	No	No		36.5
Yes	221220088	221	3	Yes	male	Yes	4.9	No	Yes	37.9			Negative	No		No	2016-02-15	65.6434	2.1579	high	Yes	2016-04-21	2016-04-28	recovered	20	Yes	Mother	No	No	No	No	no	No						No			No	No	No	No	No		36.5
Yes	1081410	108	1	Yes	male	Yes	10	No	Yes	37.8			Negative	No		No	2014-09-15	784	25.7725	high	Yes	2016-10-31	2016-11-07	recovered	26	Yes	Mother	No	No	No	No	no	No						No							No		36	No
No	101110917	101	1	Yes	male	Yes	10	No	Yes	36.5	Yes		Negative	No		No	2015-03-15	484.562	15.929	low	Yes	2016-07-11	2016-07-18	recovered	21	Yes	Mother	No	No	No	No	no	No						No							No		36.3	No
No	21941910	219	1	Yes	male	Yes	10	No	Yes	36.7	Yes		Negative	No		No	2014-10-15	743	24.4247	low	Yes	2016-10-27	2016-11-03	recovered	24	Yes	Mother	No	No	No	No	no	No						No							No		36.7	No
No	1072367	107	1	Yes	male	Yes	7	No	Yes	36.7	Yes		Negative	No		No	2016-04-15	159.579	5.24584	low	Yes	2016-09-21	2016-09-28	recovered	5	Yes	Mother	No	No	No	No	no	No						No							No		36.2	No
Yes	32737751	327	2	Yes	male	Yes	6.2	No	Yes	37.5			Negative	No		No	2015-05-15	324.436	10.6652	high	Yes	2016-04-03	2016-04-10	recovered	13	Yes	Mother	No	No	No	No	no	No						No			No	No	No	No	No		36.5
Yes	24331138	243	3	Yes	male	Yes	16	No	Yes	37.7			Negative	No		No	2013-10-15	1122	36.8836	high	Yes	2016-11-10	2016-11-17	recovered	24	Yes	Mother	No	No	No	No	no	No						No							No		36.9	No
Yes	30711059	307	2	Yes	female	Yes	7	No	Yes	37.5			Negative	No		No	2015-07-15	275	9.0401	high	Yes	2016-04-15	2016-04-22	recovered	48	Yes	Mother	No	No	No	No	no	No						No			No	No	No	No	No		36.5
No	2164567	216	1	Yes	female	Yes	6.5	No	Yes	36.6	Yes		Negative	No		No	2016-05-15	155	5.09533	low	Yes	2016-10-17	2016-10-24	recovered	5	Yes	Mother	No	No	No	No	no	No						No							No		36.5	No
Yes	3301928	330	2	Yes	female	Yes	20	No	Yes	37	Yes		Negative	No		No	2012-01-15	1548	50.8876	low	Yes	2016-04-11	2016-04-18	recovered	24	Yes	Mother	No	No	No	No	no	No						No			No	No	No	No	No		36.5
No	1052114	105	1	Yes	female	Yes	11	No	Yes	36.6	Yes		Negative	No		No	2014-09-15	746.706	24.5465	low	Yes	2016-09-30	2016-10-07	recovered	24	Yes	Mother	No	No	No	No	no	No						No							No		36	No
No	18174170110	181	1	Yes	male	Yes	13	No	Yes	36.7	Yes		Negative	No		No	2013-01-15	1092	35.8974	low	Yes	2016-01-11	2016-01-18	recovered	36	Yes	Mother	No	No	No	No	no	No						No			No	No	No	No	No	1	36.5
Yes	32521246	325	2	Yes	female	Yes	11	No	Yes	36.5	Yes		Negative	No		No	2014-02-15	740	24.3261	low	Yes	2016-02-25	2016-03-03	recovered	24	Yes	Mother	No	No	No	No	no	No						No			No	No	No	No	No		36.5
Yes	31942623	319	2	Yes	female	Yes	13	No	Yes	37.6			Negative	Yes	2	No	2013-09-15	828	27.2189	high	Yes	2015-12-21	2015-12-28	recovered	21	Yes	Mother	No	No	No	No	no	No						No			No	No	No	No	No		36.5
No	1222354	122	1	Yes	female	Yes	8	No	Yes	37.2	Yes		Negative	No		No	2015-11-15	365	11.9987	low	Yes	2016-11-09	2016-11-16	recovered	12	Yes	Mother	No	No	No	No	no	No						No							No		37	No
Yes	22232207	222	3	Yes	female	Yes	10	No	Yes	36.7	Yes		Negative	No		No	2013-08-15	1092.64	35.9185	low	Yes	2016-08-11	2016-08-18	recovered	5	Yes	Mother	No	No	No	No	no	No						No							No		36	No
Yes	31831478	318	2	Yes	female	Yes	7	No	Yes	37.8			Negative	No		No	2015-04-15	350	11.5056	high	Yes	2016-03-25	2016-04-01	recovered	36	Yes	Mother	No	No	No	No	no	No						No			No	No	No	No	No		36.5
No	183220201604	183	1	Yes	male	Yes	6.2	No	Yes	36.2	No	Yes	Negative	No		No	2015-04-15	303	9.96055	low	Yes	2016-03-02	2016-03-09	recovered	10	Yes	Mother	No	No	No	No	no	No						No			No	No	No	No	No	1	36.5
No	2463732	246	3	Yes	female	Yes	10	No	Yes	36.9	No	Yes	Negative	No		No	2013-09-15	918	30.1775	low	Yes	2016-03-29	2016-04-05	recovered	12	Yes	Mother	No	No	No	No	no	No						No			No	No	No	No	No	2	36.5
No	10655056505606	106	1	Yes	male	Yes	9.5	No	Yes	37	Yes		Negative	No		No	2013-10-15	902.928	29.6821	low	Yes	2016-04-06	2016-04-13	recovered	36	Yes	Mother	No	No	No	No	no	No						No			No	No	No	No	No		36.5
No	24331274	243	3	Yes	male	Yes	17	No	Yes	37.6			Negative	No		No	2011-07-15	1676.83	55.1228	high	Yes	2016-02-15	2016-02-22	recovered	49	Yes	Mother	No	No	No	No	no	No						No			No	No	No	No	No		36.5
No	2173384	217	1	Yes	female	Yes	9	No	Yes	37.6			Negative	No		No	2012-10-15	1464	48.1262	high	Yes	2016-10-05	2016-10-12	recovered	48	Yes	Mother	No	No	No	No	no	No						No							No		36.8	No
Yes	307332153	307	2	Yes	male	Yes	15	No	Yes	37.6			Negative	No		No	2013-03-15	1074	35.3057	high	Yes	2016-02-23	2016-03-01	recovered	36	Yes	Mother	No	No	No	No	no	No						No			No	No	No	No	No		36.5
Yes	107103910	107	1	Yes	female	Yes	16	No	Yes	38			Negative	No		No	2013-01-15	1406	46.2196	high	Yes	2016-11-16	2016-11-23	recovered	46	Yes	Mother	No	No	No	No	no	No						No							No		38
No	1141608	114	1	Yes	male	Yes	9	No	Yes	35.9	Yes		Negative	No		No	2015-03-15	344	11.3083	low	Yes	2016-03-30	2016-04-06	recovered	3	Yes	Mother	No	No	No	No	no	No						No			No	No	No	No	No		36.5
Yes	1103171	110	1	Yes	male	Yes	10	No	Yes	37.6			Negative	No		No	2014-11-15	463	15.2203	high	Yes	2016-03-28	2016-04-04	recovered	10	Yes	Mother	No	No	No	No	no	No						No			No	No	No	No	No		36.5
No	1012835	101	1	Yes	female	Yes	10.1	No	Yes	36.5	Yes		Negative	No		No	2014-06-15	883	29.027	low	Yes	2016-11-14	2016-11-21	recovered	29	Yes	Mother	No	No	No	No	no	No						No							No		36	No
No	2133843	213	1	Yes	male	Yes	13	No	Yes	36	Yes		Negative	Yes	2	No	2013-07-15	948	31.1637	low	Yes	2016-02-18	2016-02-25	recovered	36	Yes	Mother	No	No	No	No	no	No						No			No	No	No	No	No	3	36.5
No	1811113018	181	1	Yes	male	Yes	10	No	Yes	39			Negative	Yes	2	No	2014-08-15	706.597	23.2281	high	Yes	2016-07-21	2016-07-28	recovered	24	Yes	Mother	No	No	No	No	no	Yes	4	35	No			No							No		36.9	Yes
No	1075515	107	1	Yes	male	Yes	10.5	No	Yes	37	Yes		Negative	No		No	2014-04-15	674	22.1565	low	Yes	2016-03-19	2016-03-26	recovered	9	Yes	Mother	No	No	No	No	no	No						No			No	No	No	No	No		36.5
Yes	1207141	120	1	Yes	female	Yes	12	No	Yes	37.5			Negative	Yes	2	No	2012-11-15	1209	39.7436	high	Yes	2016-03-30	2016-04-06	recovered	36	Yes	Mother	No	No	No	No	no	No						No			No	No	No	No	No		36.5
No	205169	205	1	Yes	female	Yes	10	No	Yes	37.7			Negative	No		No	2013-03-15	1258	41.3544	high	Yes	2016-08-24	2016-08-31	recovered	12	Yes	Mother	No	No	No	No	no	No						No							No		37	No
No	243119	243	3	Yes	female	Yes	17.6	No	Yes	37.6			Negative	No		No	2011-07-15	1627.54	53.5023	high	Yes	2015-12-28	2016-01-04	recovered	52	Yes	Mother	No	No	No	No	no	No						No			No	No	No	No	No		36.5
Yes	2432156	243	3	Yes	male	Yes	9.5	No	Yes	37.5			Negative	No		No	2015-12-15	340	11.1769	high	Yes	2016-11-19	2016-11-26	recovered	14	Yes	Mother	No	No	No	No	no	No						No							No		36.9	No
No	18344011401106	183	1	Yes	male	Yes	9.7	No	Yes	37.5			Negative	No		No	2013-11-15	791	26.0026	high	Yes	2016-01-11	2016-01-18	recovered	25	Yes	Mother	No	No	No	No	no	No						No			No	No	No	No	No	2	36.5
Yes	32112034	321	2	Yes	male	Yes	8.5	No	Yes	37.5			Negative	No		No	2015-09-15	209	6.87048	high	Yes	2016-04-11	2016-04-18	recovered	48	Yes	Mother	No	No	No	No	no	No						No			No	No	No	No	No		36.5
No	120527	120	1	Yes	female	Yes	7	No	Yes	36.5	No	Yes	Negative	Yes	2	No	2015-09-15	119	3.9119	low	Yes	2016-01-18	2016-01-25	recovered	3	Yes	Mother	No	No	No	No	no	No						No			No	No	No	No	Yes	1	37
Yes	112415	112	1	Yes	male	Yes	12	No	Yes	36.5	Yes		Negative	No		No	2012-11-15	1271	41.7817	low	Yes	2016-05-10	2016-05-17	recovered	27	Yes	Mother	No	No	No	No	no	No						No			No	No	No	No	No		37	No
Yes	3041999	304	2	Yes	male	Yes	9	No	Yes	38			Negative	No		No	2015-05-15	244.513	8.0379	high	Yes	2016-01-14	2016-01-21	recovered	9	Yes	Mother	No	No	No	No	no	No						No			No	No	No	No	No		36.5
Yes	23431972	234	3	Yes	male	Yes	11.6	No	Yes	37.1	Yes		Negative	No		No	2012-11-15	1220	40.1052	low	Yes	2016-03-21	2016-03-28	recovered	48	Yes	Mother	No	No	No	No	no	No						No			No	No	No	No	No	2	36.5
Yes	23721529	237	3	Yes	male	Yes	12.5	No	Yes	37.7			Negative	No		No	2013-10-15	881	28.9612	high	Yes	2016-03-28	2016-04-04	recovered	12	Yes	Mother	No	No	No	No	no	No						No			No	No	No	No	No	2	36.5
Yes	26521403	265	3	Yes	male	Yes	10	No	Yes	37	Yes		Negative	No		No	2015-03-15	382	12.5575	low	Yes	2016-04-14	2016-04-21	recovered	10	Yes	Mother	No	No	No	No	no	No						No			No	No	No	No	No		36.5
Yes	1867154	186	1	Yes	female	Yes	14	No	Yes	37.6			Negative	Yes	2	No	2013-09-15	1081.88	35.5649	high	Yes	2016-08-31	2016-09-07	recovered	36	Yes	Mother	No	No	No	No	no	No						No							No		36.6	No
Yes	23931451	239	3	Yes	female	Yes	11	No	Yes	37.2	Yes		Negative	No		No	2012-04-15	1457	47.8961	low	Yes	2016-04-14	2016-04-21	recovered	12	Yes	Mother	No	No	No	No	no	No						No			No	No	No	No	No	2	36.5
Yes	30459910	304	2	Yes	male			No	Yes	38			Negative	No		No	2014-07-15	643.56	21.1558	high	Yes	2016-04-18	2016-04-25	recovered	48	Yes	Mother	No	No	No	No	no	No						No			No	No	No	No	No		36.5
Yes	307220924	307	2	Yes	female	Yes	11	No	Yes	36.5	Yes		Negative	No		No	2011-09-15	1810.44	59.5149	low	Yes	2016-08-29	2016-09-05	recovered	24	Yes	Mother	No	No	No	No	no	No						No							No		36.4	No
Yes	230343	230	3	Yes	female	Yes	11	No	Yes	37.6			Negative	No		No	2014-03-15	734	24.1289	high	Yes	2016-03-25	2016-04-01	recovered	24	Yes	Mother	No	No	No	No	no	No						No			No	No	No	No	No	2	36.5
No	177713	177	1	Yes	male	Yes	5.9	No	Yes	37	No	Yes	Negative	No		No	2015-01-15	405	13.3136	low	Yes	2016-02-26	2016-03-04	recovered	12	Yes	Mother	No	No	No	No	no	No						No			No	No	No	No	No	1	36.5
No	115149	115	1	Yes	male	Yes	8	No	Yes	36.5	Yes		Negative	No		No	2014-09-15	487	16.0092	low	Yes	2016-03-08	2016-03-15	recovered	8	Yes	Mother	No	No	No	No	no	No						No			No	No	No	No	Yes	2	36	No
Yes	23714211	237	3	Yes	male	Yes	11	No	Yes	37.5			Negative	No		No	2015-06-15	280.403	9.21773	high	Yes	2016-03-21	2016-03-28	recovered	3	Yes	Mother	No	No	No	No	no	No						No			No	No	No	No	No	2	36.5
Yes	307111759	307	2	Yes	male	Yes	12	No	Yes	38			Negative	No		No	2012-10-15	1274.47	41.8957	high	Yes	2016-04-11	2016-04-18	recovered	24	Yes	Mother	No	No	No	No	no	No						No			No	No	No	No	No		36.5
Yes	2463274	246	3	Yes	male	Yes	13	No	Yes	37.5			Negative	No		No	2013-08-15	947	31.1308	high	Yes	2016-04-12	2016-04-19	recovered	24	Yes	Mother	No	No	No	No	no	No						No			No	No	No	No	No	2	36.5
Yes	2215115	221	3	Yes	female	Yes	10.3	No	Yes	37.9			Negative	No		No	2015-04-15	548	18.0145	high	Yes	2016-10-11	2016-10-18	recovered	18	Yes	Mother	No	No	No	No	no	No						No							No		37.3	No
Yes	2673117	267	3	Yes	male	Yes	8	No	Yes	38			Negative	No		No	2015-02-15	621	20.4142	high	Yes	2016-10-28	2016-11-04	recovered	18	Yes	Stepmother	No	No	No	No	no	No						No							No		37	No
Yes	30711026	307	2	Yes	female	Yes	11.5	No	Yes	38			Negative	No		No	2012-09-15	1288	42.3406	high	Yes	2016-03-18	2016-03-25	recovered	48	Yes	Mother	No	No	No	No	no	No						No			No	No	No	No	No		36.5
Yes	120825	120	1	Yes	female	Yes	13	No	Yes	37.1	Yes		Negative	No		No	2013-08-15	1186	38.9875	low	Yes	2016-11-06	2016-11-13	recovered	48	Yes	Mother	No	No	No	No	no	No						No							No		36.7	No
Yes	24621413	246	3	Yes	male	Yes	8	No	Yes	37.6			Negative	No		No	2015-08-15	219.66	7.22091	high	Yes	2016-03-17	2016-03-24	recovered	36	Yes	Mother	No	No	No	No	no	No						No			No	No	No	No	No	2	36.5
No	1117177	111	1	Yes	female	Yes	10.5	No	Yes	37.5			Negative	No		No	2012-10-15	1376.7	45.2563	high	Yes	2016-07-22	2016-07-29	recovered	9	Yes	Mother	No	No	No	No	no	No						No							No		36	No
No	120217	120	1	Yes	male	Yes	13	No	Yes	36	Yes		Negative	No		No	2014-10-15	701	23.0441	low	Yes	2016-09-15	2016-09-22	recovered	25	Yes	Mother	No	No	No	No	no	No						No							No		36	No
Yes	24621647	246	3	Yes	male	Yes	14	No	Yes	37.5			Negative	No		No	2012-11-15	1433	47.1072	high	Yes	2016-11-10	2016-11-17	recovered	36	Yes	Mother	No	No	No	No	no	No						No							No		36.8	No
No	2192976	219	1	Yes	female	Yes	6.8	No	Yes	36.8	Yes		Negative	No		No	2016-04-15	223	7.3307	low	Yes	2016-11-24	2016-12-01	recovered	7	Yes	Mother	No	No	No	No	no	No						No							No		36	No
No	2102143	210	1	Yes	female	Yes	6.5	No	Yes	37.5			Negative	No		No	2015-09-15	395	12.9849	high	Yes	2016-10-13	2016-10-20	recovered	14	Yes	Mother	No	No	No	No	no	No						No							No		36	No
Yes	33821315	338	2	Yes	male	Yes	13.8	No	Yes	37.3	Yes		Negative	Yes	2	No	2012-12-15	1203	39.5464	low	Yes	2016-04-01	2016-04-08	recovered	36	Yes	Mother	No	No	No	No	no	No						No			No	No	No	No	No		36.5
No	2102684	210	1	Yes	female	Yes	8.6	No	Yes	36.5	Yes		Negative	No		No	2013-04-15	1227	40.3353	low	Yes	2016-08-24	2016-08-31	recovered	24	Yes	Mother	No	No	No	No	no	No						No							No		35.8	No
Yes	32121218	321	2	Yes	male	Yes	12	No	Yes	37.6			Negative	No		No	2011-08-15	1700	55.8843	high	Yes	2016-04-19	2016-04-26	recovered	21	Yes	Mother	No	No	No	No	no	No						No			No	No	No	No	No		36.5
Yes	2262486	226	3	Yes	male	Yes	9	No	Yes	37.6			Negative	No		No	2013-09-15	1061.6	34.8981	high	Yes	2016-08-11	2016-08-18	recovered	35	Yes	Mother	No	No	No	No	no	No						No							No		36.5	No
No	306331975	306	2	Yes	female	Yes	7.5	No	Yes	37.1	Yes		Negative	No		No	2015-09-15	349.443	11.4873	low	Yes	2016-08-29	2016-09-05	recovered	36	Yes	Stepmother	No	No	No	No	no	No						No							No		36	No
Yes	2423635	242	3	Yes	male	Yes	6.5	No	Yes	37.5			Negative	No		No	2015-11-15	197	6.476	high	Yes	2016-05-30	2016-06-06	recovered	24	Yes	Mother	No	No	No	No	no	No						No			No	No	No	No	No		37.4	No
Yes	108114	108	1	Yes	male	Yes	8.5	No	Yes	37.6			Negative	No		No	2014-09-15	525	17.2584	high	Yes	2016-02-22	2016-02-29	recovered	15	Yes	Mother	No	No	No	No	no	No						No			No	No	No	No	No		36.5
Yes	239112	239	3	Yes	male	Yes	5.5	No	Yes	37.5			Negative	No		No	2015-09-15	429	14.1026	high	Yes	2016-11-17	2016-11-24	recovered	10	Yes	Mother	No	No	No	No	no	No						No							No		36.9	No
Yes	23821575	238	3	Yes	male	Yes	8.2	No	Yes	37.5			Negative	No		No	2012-10-15	1359.41	44.6881	high	Yes	2016-07-05	2016-07-12	recovered	24	Yes	Mother	No	No	No	No	no	No						No							No		36.9	No
Yes	26731171	267	3	Yes	male	Yes	13	No	Yes	37.6			Negative	No		No	2015-05-15	532	17.4885	high	Yes	2016-10-28	2016-11-04	recovered	16	Yes	Mother	No	No	No	No	no	No						No							No		36	No
Yes	24012225	240	3	Yes	male	Yes	9	No	Yes	37.7			Negative	No		No	2015-09-15	185	6.08153	high	Yes	2016-03-21	2016-03-28	recovered	36	Yes	Mother	No	No	No	No	no	No						No			No	No	No	No	No	2	36.5
Yes	24632034	246	3	Yes	female	Yes	12	No	Yes	37.5			Negative	No		No	2014-10-15	747	24.5562	high	Yes	2016-10-31	2016-11-07	recovered	14	Yes	Mother	No	No	No	No	no	No						No							No		36.9	No
Yes	119103372	119	1	Yes	female	Yes	8.5	No	Yes	37.2	Yes		Negative	No		No	2014-04-15	738.829	24.2876	low	Yes	2016-04-22 19:53:18	2016-05-09	recovered	8	Yes	Mother	No	No	No	No	no	No						No			No	No	No	No	No		36.1	No
No	11910394	119	1	Yes	female	Yes	9.5	No	Yes	36.6	Yes		Negative	No		No	2013-06-15	1032	33.925	low	Yes	2016-05-02	2016-05-09	recovered	24	Yes	Mother	No	No	No	No	no	No						No			No	No	No	No	No		36	No
No	30611366	306	2	Yes	male	Yes	11	No	Yes	37.7			Negative	No		No	2014-09-15	520	17.094	high	Yes	2016-02-17	2016-02-24	recovered	18	Yes	Mother	No	No	No	No	no	No						No			No	No	No	No	No		36.5
Yes	24621673	246	3	Yes	female	Yes	13	No	Yes	37.5			Negative	No		No	2012-10-15	1477	48.5536	high	Yes	2016-10-31	2016-11-07	recovered	36	Yes	Mother	No	No	No	No	no	No						No							No		36.8	No
Yes	3041249	304	2	Yes	male	Yes	9.4	No	Yes	37	Yes		Negative	No		No	2014-10-15	534	17.5542	low	Yes	2016-04-01	2016-04-08	recovered	16	Yes	Mother	No	No	No	No	no	No						No			No	No	No	No	No		36.5
Yes	221216	221	3	Yes	female	Yes	8.6	No	Yes	37.5			Negative	No		No	2015-04-15	370.615	12.1833	high	Yes	2016-04-21	2016-04-28	recovered	32	Yes	Mother	No	No	No	No	no	No						No			No	No	No	No	No		36.5
No	1013459	101	1	Yes	female	Yes	12.2	No	Yes	37.6			Negative	No		No	2014-03-15	891	29.2899	high	Yes	2016-08-22	2016-08-29	recovered	34	Yes	Mother	No	No	No	No	no	No						No							No		37.2	No
No	1042205	104	1	Yes	female	Yes	7.2	No	Yes	36.6	Yes		Negative	No		No	2015-10-15	286.833	9.42909	low	Yes	2016-07-27	2016-08-03	recovered	10	Yes	Mother	No	No	No	No	no	No						No							No		36.1	No
No	1188436	118	1	Yes	female	Yes	10.6	No	Yes	38			Negative	No		No	2014-12-15	439	14.4313	high	Yes	2016-03-14	2016-03-21	recovered	12	Yes	Mother	No	No	No	No	no	No						No			No	No	No	No	No		36.5
Yes	246382	246	3	Yes	male	Yes	7	No	Yes	37	Yes		Negative	No		No	2015-03-15	383	12.5904	low	Yes	2016-04-01	2016-04-08	recovered	12	Yes	Mother	No	No	No	No	no	No						No			No	No	No	No	No	2	36.5
Yes	2302114	230	3	Yes	female	Yes	11.1	No	Yes	37.5			Negative	No		No	2014-02-15	912.706	30.0035	high	Yes	2016-08-15	2016-08-22	recovered	36	Yes	Mother	No	No	No	No	no	No						No							No		37.1	No
Yes	2261702	226	3	Yes	male	Yes	7	No	Yes	37	Yes		Negative	No		No	2015-10-15	397	13.0506	low	Yes	2016-11-16	2016-11-23	recovered	13	Yes	Mother	No	No	No	No	no	No						No							No		36.8	No
Yes	22113017	221	3	Yes	male	Yes	9	No	Yes	35.4	Yes		Negative	No		No	2015-07-15	260	8.54701	low	Yes	2016-03-31	2016-04-04	recovered	20	Yes	Mother	No	No	No	No	no	No						No			No	No	No	No	No		36.5
Yes	30611097	306	2	Yes	male	Yes	8	No	Yes	37	No	Yes	Negative	No		No	2015-07-15	255.436	8.39699	low	Yes	2016-03-25	2016-04-01	recovered	24	Yes	Mother	No	No	No	No	no	No						No			No	No	No	No	No		36.5
Yes	32731627	327	2	Yes	male	Yes	9.1	No	Yes	38.6			Negative	No		No	2014-03-15	747	24.5562	high	Yes	2016-03-31	2016-04-07	recovered	17	Yes	Mother	No	No	No	No	no	No						No			No	No	No	No	No		36.5
Yes	34512235	345	2	Yes	female	Yes	10.7	No	Yes	37	Yes		Negative	No		No	2012-12-15	1118	36.7521	low	Yes	2016-01-23	2016-01-30	recovered	36	Yes	Mother	No	No	No	No	no	No						No			No	No	No	No	No		36.5
Yes	2663362	266	3	Yes	female	Yes	6	No	Yes	36.5	Yes		Negative	No		No	2016-02-15	252	8.28402	low	Yes	2016-10-21	2016-10-28	recovered	6	Yes	Mother	No	No	No	No	no	No						No							No		36.9	No
Yes	10144036	101	1	Yes	male	Yes	8.5	No	Yes	36.1	Yes		Negative	No		No	2015-06-15	518	17.0283	low	Yes	2016-11-14	2016-11-21	recovered	17	Yes	Mother	No	No	No	No	no	No						No							No		36.1	No
Yes	31931273	319	2	Yes	female	Yes	14	No	Yes	36.4	No	Yes	Negative	No		No	2012-10-15	1462	48.0605	low	Yes	2016-10-14	2016-10-21	recovered	48	Yes	Mother	No	No	No	No	no	No						No							No		36.1	No
No	11112771	111	1	Yes	female	Yes	7.5	No	Yes	37.1	Yes		Negative	No		No	2015-12-15	342	11.2426	low	Yes	2016-11-15	2016-11-22	recovered	11	Yes	Mother	No	No	No	No	no	No						No							No		36.5	No
Yes	330253	330	2	Yes	male	Yes	11	No	Yes	37.5			Negative	No		No	2015-10-15	406	13.3465	high	Yes	2016-11-24	2016-12-01	recovered	13	Yes	Mother	No	No	No	No	no	No						No							No		36.5	No
No	1102425	110	1	Yes	female	Yes	8.5	No	Yes	37	Yes		Negative	No		No	2015-08-15	443	14.5628	low	Yes	2016-10-29	2016-11-05	recovered	13	Yes	Mother	No	No	No	No	no	No						No							No		37.3	No
Yes	23411579	234	3	Yes	female	Yes	8	No	Yes	36.8	Yes		Negative	No		No	2014-12-15	686	22.551	low	Yes	2016-10-31	2016-11-07	recovered	12	Yes	Mother	No	No	No	No	no	No						No							No		37.1	No
Yes	26611162	266	3	Yes	male	Yes	8	No	Yes	38.4			Negative	No		No	2014-12-15	437	14.3655	high	Yes	2016-02-25	2016-03-03	recovered	14	Yes	Mother	No	No	No	No	no	No						No			No	No	No	No	Yes	2	38.7
Yes	18611124	186	1	Yes	female	Yes	9.9	No	Yes	37.8			Negative	Yes	2	No	2014-11-15	723	23.7673	high	Yes	2016-11-03	2016-11-10	recovered	24	Yes	Mother	No	No	No	No	no	Yes	1	35	No			No							No		36.5	No
No	1111548	111	1	Yes	male	Yes	8.9	No	Yes	36	Yes		Negative	No		No	2015-07-15	372	12.2288	low	Yes	2016-07-21	2016-07-28	recovered	12	Yes	Mother	No	No	No	No	no	No						No							No		36.2	No
Yes	32311227	323	2	Yes	female	Yes	12.6	No	Yes	37	Yes		Negative	No		No	2014-04-15	864	28.4024	low	Yes	2016-08-26	2016-09-02	recovered	28	Yes	Mother	No	No	No	No	no	No						No							No		36.1	No
Yes	243317	243	3	Yes	male	No		No	Yes	37.5			Negative	No		No	2012-10-15	1153	37.9027	high	Yes	2015-12-18	2015-12-25	recovered	14	Yes	Mother	No	No	No	No	no	No						No			No	No	No	No	No		37
Yes	2471697	247	3	Yes	female	Yes	11	No	Yes	37.7			Negative	No		No	2013-12-15	827	27.1861	high	Yes	2016-03-17	2016-03-24	recovered	42	Yes	Mother	No	No	No	No	no	No						No			No	No	No	No	No	2	36.5
Yes	3047656	304	2	Yes	female	Yes	14	No	Yes	37	Yes		Negative	No		No	2011-09-15	1714	56.3445	low	Yes	2016-05-25	2016-06-01	recovered	17	Yes	Mother	No	No	No	No	no	No						No			No	No	No	No	No		35.6	No
Yes	30474510	304	2	Yes	female	Yes	10	No	Yes	36.5	Yes		Negative	No		No	2015-07-15	315	10.355	low	Yes	2016-05-25	2016-06-01	recovered	36	Yes	Mother	No	No	No	No	no	No						No			No	No	No	No	No		36	No
Yes	31931903	319	2	Yes	female	Yes	10	No	Yes	36.8	Yes		Negative	No		No	2014-12-15	671	22.0579	low	Yes	2016-10-14	2016-10-21	recovered	22	Yes	Mother	No	No	No	No	no	No						No							No		36.6	No
Yes	2431377	243	3	Yes	male	Yes	9.5	No	Yes	37.7			Negative	No		No	2015-11-15	361	11.8672	high	Yes	2016-11-10	2016-11-17	recovered	12	Yes	Mother	No	No	No	No	no	No						No							No		36.8	No
Yes	1119107	111	1	Yes	male	Yes	8.5	No	Yes	36.6	Yes		Negative	No		No	2014-10-15	481.404	15.8252	low	Yes	2016-02-10	2016-02-17	recovered	12	Yes	Mother	No	No	No	No	no	No						No			No	No	No	No	Yes	2	37
No	1111934	111	1	Yes	male	Yes	8	No	No		Yes		Negative	No		No	2015-07-15	372	12.2288		Yes	2016-07-21	2016-07-28	recovered	5	Yes	Mother	No	No	No	No	no	No						No							No		36.3	No
Yes	24431854	244	3	Yes	male	Yes	12	No	Yes	37.5			Negative	No		No	2012-11-15	1462	48.0605	high	Yes	2016-11-16	2016-11-23	recovered	48	Yes	Mother	No	No	No	No	no	No						No							No		36.8	No
Yes	109231232	109	1	Yes	male	Yes	12.6	No	Yes	36.5	Yes		Negative	Yes	2	No	2014-06-15	626	20.5786	low	Yes	2016-03-03	2016-03-10	recovered	24	Yes	Father	No	No	No	No	no	No						No			No	No	No	No	No		36.5
No	30431868	304	2	Yes	male	Yes	13	No	Yes	38			Negative	Yes	2	No	2012-09-15	1199	39.4149	high	Yes	2015-12-28	2016-01-04	recovered	24	Yes	Mother	No	No	No	No	no	No						No			No	No	No	No	No		36.5
Yes	3196605	319	2	Yes	female	Yes	5.6	No	Yes	37	Yes		Negative	No		No	2016-01-15	87	2.85996	low	Yes	2016-04-11	2016-04-18	recovered	48	Yes	Mother	No	No	No	No	no	No						No			No	No	No	No	No		36.5
Yes	26531165	265	3	Yes	female	Yes	11.3	No	Yes	37.5			Negative	No		No	2014-01-15	981.545	32.2664	high	Yes	2016-09-22	2016-09-29	recovered	10	Yes	Mother	No	No	No	No	no	No						No							No		36.7	No
No	110417	110	1	Yes	female	Yes	12.5	No	Yes	36.5	Yes		Negative	No		No	2014-11-15	737	24.2275	low	Yes	2016-11-21	2016-11-28	recovered	36	Yes	Mother	No	No	No	No	no	No						No							No		36.2	No
No	1105131	110	1	Yes	female	Yes	9	No	No		Yes		Negative	No		No	2013-09-15	1019.45	33.5126		Yes	2016-07-04	2016-07-11	recovered	24	Yes	Mother	No	No	No	No	no	No						No			No	No	No	No	No		36	No
Yes	23421043	234	3	Yes	male	Yes	8.5	No	Yes	36.8	No	Yes	Negative	No		No	2015-12-15	307	10.092	low	Yes	2016-10-17	2016-10-24	recovered	10	Yes	Mother	No	No	No	No	no	No						No							No		37.2	No
Yes	22921818	229	3	Yes	female	Yes	13	No	Yes	37.6			Negative	No		No	2013-09-15	1167	38.3629	high	Yes	2016-11-25	2016-12-02	recovered	42	Yes	Mother	No	No	No	No	no	No						No							No		36.8	No
Yes	2463829	246	3	Yes	female	Yes	7.8	No	Yes	37.6			Negative	No		No	2016-06-15	117	3.84615	high	Yes	2016-10-10	2016-10-17	recovered	9	Yes	Mother	No	No	No	No	no	No						No							No		37.2	No
Yes	2642957	264	3	Yes	male	Yes	11	No	Yes	38.1			Negative	No		No	2015-03-15	394.456	12.967	high	Yes	2016-04-13	2016-04-20	recovered	28	Yes	Mother	No	No	No	No	no	No						No			No	No	No	No	No		36.5
Yes	234373	234	3	Yes	female	Yes	14	No	Yes	37.5			Negative	No		No	2013-10-15	1098	36.0947	high	Yes	2016-10-17	2016-10-24	recovered	36	Yes	Mother	No	No	No	No	no	No						No							No		36.9	No
Yes	24621997	246	3	Yes	male	Yes	10	No	Yes	37.5			Negative	No		No	2015-01-15	666	21.8935	high	Yes	2016-11-11	2016-11-18	recovered	38	Yes	Mother	No	No	No	No	no	No						No							No		36.9	No
No	179218	179	1	Yes	male	Yes	7	No	Yes	36.4	No	Yes	Negative	No		No	2015-06-15	254	8.34977	low	Yes	2016-02-26	2016-03-04	recovered	9	Yes	Mother	No	No	No	No	no	No						No			No	No	No	No	No	1	36.5
Yes	1064155	106	1	Yes	male	Yes	10	No	Yes	38			Negative	No		No	2015-04-15	558	18.3432	high	Yes	2016-11-04	2016-11-11	recovered	19	Yes	Mother	No	No	No	No	no	No						No							No		36.5	No
Yes	2371268	237	3	Yes	female	Yes	12	No	Yes	37.3	No	Yes	Negative	No		No	2015-01-15	460	15.1216	low	Yes	2016-04-19	2016-04-26	recovered	24	Yes	Mother	No	No	No	No	no	No						No			No	No	No	No	No	2	36.5
Yes	1036236	103	1	Yes	male	Yes	7.5	No	Yes	37.5			Negative	No		No	2016-01-15	308	10.1249	high	Yes	2016-11-14	2016-11-21	recovered	10	Yes	Mother	No	No	No	No	no	No						No							No		37.2	No
No	1834231	183	1	Yes	female	Yes	8.5	No	Yes	37.2	Yes		Negative	No		No	2013-02-15	1105	36.3248	low	Yes	2016-02-26	2016-03-04	recovered	36	Yes	Mother	No	No	No	No	no	No						No			No	No	No	No	No	1	36.5
No	183440036	183	1	Yes	male	Yes	10.5	No	Yes	37.7			Negative	No		No	2014-04-15	780.284	25.6504	high	Yes	2016-06-10	2016-06-17	recovered	48	Yes	Mother	No	No	No	No	no	No						No			No	No	No	No	No		36.4	No
Yes	179336	179	1	Yes	female	Yes	9	No	Yes	36.5	No	Yes	Negative	No		No	2015-07-15	474	15.5819	low	Yes	2016-11-02	2016-11-09	recovered	14	Yes	Mother	No	No	No	No	no	No						No							No		36.8	No
Yes	179417	179	1	Yes	male	Yes	7	No	Yes	36	Yes		Negative	No		No	2015-11-15	351	11.5385	low	Yes	2016-11-02	2016-11-09	recovered	12	Yes	Mother	No	No	No	No	no	No						No							No		36.4	No
Yes	179419	179	1	Yes	female	Yes	6.7	No	Yes	36.5	No	Yes	Negative	No		No	2016-05-15	194	6.37738	low	Yes	2016-11-22	2016-11-29	recovered	7	Yes	Mother	No	No	No	No	no	Yes	2	43	No			No							No		36.9	No
Yes	22731108	227	3	Yes	male	Yes	10.2	No	Yes	39.9			Negative	No		No	2012-11-15	1219	40.0723	high	Yes	2016-03-18	2016-03-25	recovered	8	Yes	Mother	No	No	No	No	no	No						No			No	No	No	No	No		36.5
No	179157	179	1	Yes	male	Yes	14.5	No	Yes	36.6	No	Yes	Negative	No		No	2012-09-15	1223	40.2038	low	Yes	2016-01-16	2016-01-23	recovered	39	Yes	Mother	No	No	No	No	no	No						No			No	No	No	No	No	1	36.5
No	1153104	115	1	Yes	female	Yes	8.2	No	Yes	38.1			Negative	No		No	2015-01-15	392	12.8863	high	Yes	2016-02-16	2016-02-23	recovered	12	Yes	Mother	No	No	No	No	no	No						No			No	No	No	No	Yes	2	37.1	No
No	2372516	237	3	Yes	male	Yes	8.9	No	Yes	37.8			Negative	No		No	2015-01-15	392	12.8863	high	Yes	2016-02-10	2016-02-17	recovered	12	Yes	Mother	No	No	No	No	no	No						No			No	No	No	No	No	2	36.5
Yes	345122351	345	2	Yes	male	Yes	8.9	No	Yes	36.5		Yes	Negative	No		No	2012-01-15	1494	49.1124	low	Yes	2016-03-11	2016-03-18	recovered	39	Yes	Mother	No	No	No	No	no	No						No			No	No	No	No	No		36.5
Yes	2441583	244	3	Yes	female	Yes	14	No	Yes	37.5			Negative	No		No	2011-11-15	1828	60.092	high	Yes	2016-11-16	2016-11-23	recovered	48	Yes	Mother	No	No	No	No	no	No						No							No		36.8	No
Yes	179818	179	1	Yes	male	Yes	9	No	Yes	36.5	No	Yes	Negative	No		No	2014-12-15	698	22.9454	low	Yes	2016-11-11	2016-11-18	recovered	24	Yes	Father	No	No	No	No	no	No						No							No		36.8	No
No	3044157	304	2	Yes	male	Yes	12	No	Yes	37.4	Yes		Negative	No		No	2014-11-15	557	18.3103	low	Yes	2016-05-25	2016-06-01	recovered	38	Yes	Father	No	No	No	No	no	No						No			No	No	No	No	No		35.9	No
Yes	1151216	115	1	Yes	female	Yes	9	No	Yes	38.7			Negative	No		No	2015-01-15	386	12.689	high	Yes	2016-02-12	2016-02-19	recovered	12	Yes	Mother	No	No	No	No	no	No						No			No	No	No	No	Yes	2	37
Yes	23822219	238	3	Yes	female	Yes	13	No	Yes	37.5			Negative	No		No	2013-10-15	1094	35.9632	high	Yes	2016-10-13	2016-10-20	recovered	26	Yes	Mother	No	No	No	No	no	No						No							No		36.8	No
No	112214	112	1	Yes	male	Yes	8	No	Yes	37.9			Negative	No		No	2014-09-15	533	17.5214	high	Yes	2016-03-28	2016-04-04	recovered	9	Yes	Mother	No	No	No	No	no	No						No			No	No	No	No	No		36.5
Yes	22822062	228	3	Yes	male	Yes	10.4	No	Yes	39			Negative	No		No	2015-02-15	397	13.0506	high	Yes	2016-03-02	2016-03-09	recovered	13	Yes	Mother	No	No	No	No	no	No						No			No	No	No	No	No	2	36.5
No	180116045	180	1	Yes	female	Yes	11	No	Yes	37.7			Negative	No		No	2015-03-15	494.593	16.2588	high	Yes	2016-07-21	2016-07-28	recovered	17	Yes	Mother	No	No	No	No	no	No						No							No		36.8	No
Yes	2432757	243	3	Yes	male	Yes	5.5	No	Yes	37.5			Negative	No		No	2015-12-15	340	11.1769	high	Yes	2016-11-19	2016-11-26	recovered	14	Yes	Mother	No	No	No	No	no	No						No							No		36.9	No
Yes	3271143	327	2	Yes	female	Yes	13.2	No	Yes	37.5			Negative	No		No	2014-07-15	577	18.9678	high	Yes	2016-02-12	2016-02-19	recovered	26	Yes	Mother	No	No	No	No	no	No						No			No	No	No	No	No		36.5
Yes	1073176	107	1	Yes	male	Yes	7	No	Yes	35	Yes		Negative	No		No	2016-02-15	272	8.94149	low	Yes	2016-11-07	2016-11-14	recovered	9	Yes	Mother	No	No	No	No	no	No						No							No		36.7	No
No	2101320110	210	1	Yes	male	Yes	12	No	Yes	37.6			Negative	No		No	2015-04-15	385	12.6561	high	Yes	2016-05-10	2016-05-17	recovered	24	Yes	Mother	No	No	No	No	no	No						No			No	No	No	No	No		37	No
No	1141693	114	1	Yes	female	Yes	12	No	Yes	37	Yes		Negative	No		No	2014-01-15	1014	33.3333	low	Yes	2016-10-21	2016-10-28	recovered	33	Yes	Mother	No	No	No	No	no	No						No							No		36	No
Yes	1013185	101	1	Yes	female	Yes	8.9	No	Yes	36.6	Yes		Negative	No		No	2015-03-15	609	20.0197	low	Yes	2016-11-05	2016-11-12	recovered	18	Yes	Mother	No	No	No	No	no	No						No							No		36.8	No
No	2073251	207	1	Yes	female	Yes	10	No	Yes	38			Negative	No		No	2014-10-15	737	24.2275	high	Yes	2016-10-21	2016-10-28	recovered	24	Yes	Mother	No	No	No	No	no	No						No							No		36.8	No
No	18110411004104	181	1	Yes	male	Yes	10	No	Yes	36.3	Yes		Negative	No		No	2014-03-15	669	21.9921	low	Yes	2016-01-13	2016-01-20	recovered	12	Yes	Father	No	No	No	No	no	No						No			No	No	No	No	No	1	36.5
Yes	2363173	236	3	Yes	male	Yes	8.5	No	Yes	36.6	No	Yes	Negative	No		No	2015-03-15	370	12.1631	low	Yes	2016-03-14	2016-03-21	recovered	49	Yes	Mother	No	No	No	No	no	No						No			No	No	No	No	No	2	36.5
No	21933710	219	1	Yes	female	Yes	9	No	Yes	37.5			Negative	No		No	2014-12-15	458.493	15.0721	high	Yes	2016-03-31	2016-04-07	recovered	12	Yes	Mother	No	No	No	No	no	No						No			No	No	No	No	No		36.5
Yes	2353445	235	3	Yes	male	Yes	15	No	Yes	37.5			Negative	No		No	2012-12-15	1399	45.9895	high	Yes	2016-10-14	2016-10-21	recovered	36	Yes	Mother	No	No	No	No	no	No						No							No		36.8	No
Yes	186436	186	1	Yes	female	Yes	10	No	Yes	38			Negative	Yes	2	No	2014-02-15	930.31	30.5822	high	Yes	2016-09-02	2016-09-09	recovered	36	Yes	Mother	No	No	No	No	no	Yes	2	33	No			No							No		36.9	No
Yes	26611172	266	3	Yes	male	Yes	7	No	Yes	37.2	Yes		Negative	No		No	2016-06-15	98.3204	3.2321	low	Yes	2016-09-21	2016-09-28	recovered	3	Yes	Mother	No	No	No	No	no	No						No							No		37	No
Yes	306332086	306	2	Yes	male	Yes	8.7	No	Yes	37	Yes		Negative	No		No	2015-08-15	236.462	7.77326	low	Yes	2016-04-08	2016-04-15	recovered	36	Yes	Mother	No	No	No	No	no	No						No			No	No	No	No	No		36.5
No	21021018	210	1	Yes	male	Yes	8.5	No	Yes	37.5			Negative	No		No	2014-09-15	548	18.0145	high	Yes	2016-03-15	2016-03-22	recovered	24	Yes	Mother	No	No	No	No	no	No						No			No	No	No	No	No		36.5
No	11823311	118	1	Yes	female	Yes	5.5	No	Yes	37.2	Yes		Negative	No		No	2015-11-15	113	3.71466	low	Yes	2016-03-23	2016-03-30	recovered	12	Yes	Mother	No	No	No	No	no	No						No			No	No	No	No	No		36.5
No	18367481	183	1	Yes	female	Yes	6.4	No	Yes	36.7	No	Yes	Negative	No		No	2015-01-15	400	13.1492	low	Yes	2016-03-01	2016-03-08	recovered	12	Yes	Mother	No	No	No	No	no	No						No			No	No	No	No	No	1	36.5
No	24311706	243	3	Yes	male	Yes	13	No	Yes	37.9			Negative	No		No	2014-01-15	761.835	25.0439	high	Yes	2016-02-15	2016-02-22	recovered	25	Yes	Mother	No	No	No	No	no	No						No			No	No	No	No	No	2	36.5
Yes	304354	304	2	Yes	female	Yes	8.3	No	Yes	39.2			Negative	No		No	2015-06-15	359.478	11.8172	high	Yes	2016-06-09	2016-06-16	recovered	57	Yes	Mother	No	No	No	No	no	No						No			No	No	No	No	No		36.4	No
No	2453686	245	3	Yes	male	Yes	13.4	No	Yes	37.9			Negative	No		No	2013-02-15	1067	35.0756	high	Yes	2016-01-19	2016-01-26	recovered	36	Yes	Mother	No	No	No	No	no	No						No			No	No	No	No	No	2	36.5
Yes	22423112	224	3	Yes	male	Yes	7	No	Yes	37	Yes		Negative	No		No	2014-09-15	800	26.2985	low	Yes	2016-11-23	2016-11-30	recovered	21	Yes	Mother	No	No	No	No	no	No						No							No		36.5	No
Yes	2453524	245	3	Yes	male	Yes	10.5	No	Yes	36.8	No	Yes	Negative	No		No	2015-05-15	518	17.0283	low	Yes	2016-10-14	2016-10-21	recovered	12	Yes	Mother	No	No	No	No	no	No						No							No		36.9	No
No	2163144	216	1	Yes	female	Yes	15	No	Yes	38.8			Negative	No		No	2013-11-15	829	27.2518	high	Yes	2016-02-22	2016-02-29	recovered	24	Yes	Mother	No	No	No	No	no	No						No			No	No	No	No	No		36.5
Yes	2661411	266	3	Yes	male	Yes	13	No	Yes	37.5			Negative	No		No	2013-09-15	1044.42	34.3332	high	Yes	2016-07-25	2016-08-01	recovered	24	Yes	Mother	No	No	No	No	no	No						No							No		36	No
Yes	1064189	106	1	Yes	male	Yes	10	No	Yes	38			Negative	No		No	2015-06-15	518	17.0283	high	Yes	2016-11-07	2016-11-14	recovered	18	Yes	Mother	No	No	No	No	no	No						No							No		36.8	No
No	211217	211	1	Yes	male	Yes	10.5	No	Yes	36.5	Yes		Negative	Yes	2	No	2014-08-15	738.714	24.2838	low	Yes	2016-08-22	2016-08-29	recovered	24	Yes	Mother	No	No	No	No	no	No						No							No		36.4	No
No	10632810	106	1	Yes	male	Yes	12	No	Yes	38			Negative	No		No	2015-01-15	669	21.9921	high	Yes	2016-11-07	2016-11-14	recovered	20	Yes	Mother	No	No	No	No	no	No						No							No		36	No
Yes	24111275	241	3	Yes	female	Yes	14	No	Yes	37.6			Negative	No		No	2013-10-15	1128	37.0809	high	Yes	2016-11-16	2016-11-23	recovered	24	Yes	Mother	No	No	No	No	no	No						No							No		36.8	No
Yes	2303754	230	3	Yes	male	Yes	10.5	No	Yes	37.5			Negative	No		No	2014-11-15	737	24.2275	high	Yes	2016-11-21	2016-11-28	recovered	14	Yes	Mother	No	No	No	No	no	No						No							No		37.1	No
Yes	2403905	240	3	Yes	female	Yes	7.5	No	Yes	37.5			Negative	No		No	2015-02-15	544.484	17.8989	high	Yes	2016-08-12	2016-08-19	recovered	13	Yes	Mother	No	No	No	No	no	No						No							No		37.2	No
No	1063323	106	1	Yes	male	Yes	15	No	Yes	37	Yes		Negative	No		No	2014-04-15	923	30.3419	low	Yes	2016-10-20	2016-10-27	recovered	30	Yes	Mother	No	No	No	No	no	No						No							No		37	No
Yes	185314	185	1	Yes	male	Yes	5.5	No	Yes	36.5	No	Yes	Negative	No		No	2016-06-15	137	4.50362	low	Yes	2016-10-27	2016-11-04	recovered	5	Yes	Mother	No	No	No	No	no	No						No							No		36.8	No
No	11111205	111	1	Yes	female	Yes	10.2	No	Yes	37.2	Yes		Negative	No		No	2015-11-15	374	12.2945	low	Yes	2016-11-21	2016-11-28	recovered	12	Yes	Mother	No	No	No	No	no	No						No							No		37.2	No
No	1014635	101	1	Yes	female	Yes	7.5	No	Yes	36.6	Yes		Negative	No		No	2016-03-15	252	8.28402	low	Yes	2016-11-22	2016-11-29	recovered	8	Yes	Mother	No	No	No	No	no	No						No							No		36	No
No	18610128	186	1	Yes	male	Yes	9	No	Yes	39			Negative	No		No	2014-04-15	700	23.0112	high	Yes	2016-03-12	2016-03-19	recovered	28	Yes	Mother	No	No	No	No	no	No						No			No	No	No	No	No	1	36.5
Yes	3233424	323	2	Yes	female	Yes	10.5	No	Yes	37.5			Negative	No		No	2013-11-15	866	28.4681	high	Yes	2016-03-24	2016-03-31	recovered	12	Yes	Mother	No	No	No	No	no	No						No			No	No	No	No	No		36.5
No	24333207	243	3	Yes	male	No		No	Yes	37.8			Negative	No		No	2014-01-15	744	24.4576	high	Yes	2016-01-29	2016-02-05	recovered	24	Yes	Mother	No	No	No	No	no	No						No			No	No	No	No	No	2	36.5
No	2114374	211	1	Yes	female	Yes	13	No	Yes	37.9			Negative	No		No	2012-06-15	1505.74	49.4985	high	Yes	2016-07-29	2016-08-05	recovered	24	Yes	Mother	No	No	No	No	no	No						No							No		36.4	No
Yes	113936	113	1	Yes	female	Yes	14	No	Yes	39.6			Negative	Yes	2	No	2013-01-15	1140	37.4753	high	Yes	2016-03-01	2016-03-08	recovered	5	Yes	Mother	No	No	No	No	no	No						No			No	No	No	No	No		36.5
No	107126018	107	1	Yes	female	Yes	10	No	Yes	36.8	Yes		Negative	No		No	2014-12-15	533	17.5214	low	Yes	2016-06-08	2016-06-15	recovered	24	Yes	Mother	No	No	No	No	no	No						No			No	No	No	No	No		37	No
Yes	22131509	221	3	Yes	female	Yes	7	No	Yes	36.4	Yes		Negative	No		No	2015-03-15	382	12.5575	low	Yes	2016-04-02	2016-04-09	recovered	54	Yes	Mother	No	No	No	No	no	No						No			No	No	No	No	No		36.5
Yes	1863554	186	1	Yes	male	Yes	9.3	No	Yes	37.7			Negative	Yes	2	No	2014-10-15	686.883	22.58	high	Yes	2016-08-31	2016-09-07	recovered	23	Yes	Mother	No	No	No	No	no	No						No							No		36.9	No
Yes	3045195	304	2	Yes	female	Yes	14	No	Yes	37.4	Yes		Negative	No		No	2013-12-15	849	27.9093	low	Yes	2016-04-12	2016-04-19	recovered	56	Yes	Mother	No	No	No	No	no	No						No			No	No	No	No	No		36.5
Yes	101220447	101	1	Yes	male	Yes	8.8	No	Yes	36.5	Yes		Negative	No		No	2015-11-15	264	8.6785	low	Yes	2016-08-05	2016-08-12	recovered	9	Yes	Mother	No	No	No	No	no	No						No							No		36	No
Yes	3041516	304	2	Yes	male	Yes	13	No	Yes	37.7			Negative	No		No	2012-11-15	1247	40.9928	high	Yes	2016-04-15	2016-04-22	recovered	48	Yes	Stepfather	No	No	No	No	no	No						No			No	No	No	No	No		36.5
Yes	3041425	304	2	Yes	female	Yes	15.1	No	Yes	38.1			Negative	No		No	2012-05-15	1318.66	43.3486	high	Yes	2015-12-24	2015-12-31	recovered	48	Yes	Mother	No	No	No	No	no	No						No			No	No	No	No	No		36.5
Yes	2443744	244	3	Yes	male	Yes	6.8	No	Yes	37.5			Negative	No		No	2015-11-15	242.927	7.98578	high	Yes	2016-07-14	2016-07-21	recovered	36	Yes	Mother	No	No	No	No	no	No						No							No		36.8	No
Yes	23922519	239	3	Yes	female	Yes	18	No	Yes	37.6			Negative	No		No	2012-08-15	1314	43.1953	high	Yes	2016-03-25	2016-04-01	recovered	24	Yes	Mother	No	No	No	No	no	No						No			No	No	No	No	No	2	36.5
No	2104218	210	1	Yes	female	Yes	11.5	No	Yes	38			Negative	No		No	2014-05-15	669	21.9921	high	Yes	2016-03-15	2016-03-22	recovered	24	Yes	Mother	No	No	No	No	no	No						No			No	No	No	No	No		36.5
Yes	2433868	243	3	Yes	female	Yes	13	No	Yes	37.5			Negative	No		No	2014-12-15	705	23.1755	high	Yes	2016-11-19	2016-11-26	recovered	16	Yes	Mother	No	No	No	No	no	No						No							No		36.7	No
Yes	26433631	264	3	Yes	male	Yes	11	No	Yes	38.5			Negative	No		No	2014-08-15	710.069	23.3422	high	Yes	2016-07-25	2016-08-01	recovered	4	Yes	Mother	No	No	No	No	no	No						No							No		36	No
No	1064114	106	1	Yes	female	Yes	18	No	Yes	38			Negative	No		No	2012-11-15	1460	47.9947	high	Yes	2016-11-07	2016-11-14	recovered	48	Yes	Mother	No	No	No	No	no	No						No							No		36.8	No
Yes	24621456	246	3	Yes	male	Yes	9.8	No	Yes	35.9	Yes		Negative	No		No	2014-09-15	570.67	18.7597	low	Yes	2016-04-07	2016-04-14	recovered	23	Yes	Mother	No	No	No	No	no	No						No			No	No	No	No	No	2	36.5
No	31931256	319	2	Yes	female	Yes	7.5	No	Yes	37.5			Negative	Yes	2	No	2015-08-15	404.301	13.2906	high	Yes	2016-09-22	2016-09-29	recovered	13	Yes	Mother	No	No	No	No	no	No						No							No		37.2	No
No	101330192	101	1	Yes	female	Yes	5.4	No	Yes	36.2	No	Yes	Negative	No		No	2015-09-15	168	5.52268	low	Yes	2016-03-16	2016-03-23	recovered	48	Yes	Mother	No	No	No	No	no	No						No			No	No	No	No	No		36.5
Yes	186422	186	1	Yes	female	Yes	14	No	Yes	38.7			Negative	No		No	2013-11-15	1068	35.1085	high	Yes	2016-10-17	2016-10-24	recovered	38	Yes	Mother	No	No	No	No	no	Yes	2	34	No			No							No		37	Yes
No	101220077	101	1	Yes	male	Yes	12.6	No	Yes	38			Negative	No		No	2013-04-15	1183.56	38.9074	high	Yes	2016-07-11	2016-07-18	recovered	14	Yes	Mother	No	No	No	No	no	No						No							No		36	No
No	1181637	118	1	Yes	male	Yes	16	No	Yes	37	Yes		Negative	No		No	2014-12-15	655.599	21.5516	low	Yes	2016-09-30	2016-10-07	recovered	36	Yes	Mother	No	No	No	No	no	No						No							No		36	No
Yes	30411483	304	2	Yes	male	Yes	12.5	No	Yes	37	Yes		Negative	No		No	2014-08-15	741.365	24.371	low	Yes	2016-08-25	2016-09-01	recovered	17	Yes	Father	No	No	No	No	no	No						No							No		35.9	No
No	243316	243	3	Yes	female	Yes	9.2	No	Yes	37.7			Negative	No		No	2015-01-15	337	11.0782	high	Yes	2015-12-24	2015-12-31	recovered	24	Yes	Mother	No	No	No	No	no	No						No			No	No	No	No	No		37
Yes	2653401	265	3	Yes	female	Yes	9	No	Yes	37	Yes		Negative	No		No	2014-11-15	741	24.359	low	Yes	2016-11-25	2016-12-02	recovered	24	Yes	Mother	No	No	No	No	no	No						No							No		36.9	No
Yes	3212763	321	2	Yes	male	Yes	5.4	No	Yes	37.2		Yes	Negative	No		No	2015-07-15	259	8.51414	low	Yes	2016-03-26	2016-04-02	recovered	36	Yes	Mother	No	No	No	No	no	No						No			No	No	No	No	No		36.5
Yes	26421014	264	3	Yes	male	Yes	14.5	No	Yes	38			Negative	Yes	2	No	2014-05-15	698.588	22.9648	high	Yes	2016-04-13	2016-04-20	recovered	10	Yes	Mother	No	No	No	No	no	No						No			No	No	No	No	No		36.5
Yes	24339172	243	3	Yes	male	Yes	16	No	Yes	37.5			Negative	No		No	2012-11-15	1456	47.8632	high	Yes	2016-11-10	2016-11-17	recovered	36	Yes	Mother	No	No	No	No	no	No						No							No		36.9	No
Yes	22514146	225	3	Yes	female	Yes	8	No	Yes	36.5	Yes		Negative	No		No	2015-08-15	216	7.10059	low	Yes	2016-03-11	2016-03-18	recovered	15	Yes	Mother	No	No	No	No	no	No						No			No	No	No	No	No		36.5
Yes	2392992	239	3	Yes	female	Yes	11.5	No	Yes	37.5			Negative	No		No	2015-08-15	431	14.1683	high	Yes	2016-10-19	2016-10-26	recovered	14	Yes	Mother	No	No	No	No	no	No						No							No		36.9	No
No	2411485	241	3	Yes	male	Yes	11	No	Yes	37.8			Negative	No		No	2013-11-15	790	25.9698	high	Yes	2016-01-15	2016-01-22	recovered	13	Yes	Mother	No	No	No	No	no	No						No			No	No	No	No	No	2	36.5
No	107220435	107	1	Yes	female	Yes	21	No	Yes	36.7	Yes		Negative	No		No	2013-06-15	991	32.5773	low	Yes	2016-03-08	2016-03-15	recovered	7	Yes	Mother	No	No	No	No	no	No						No			No	No	No	No	No		36.5
Yes	22122457	221	3	Yes	female	Yes	12.5	No	Yes	37.5			Negative	No		No	2014-05-15	881	28.9612	high	Yes	2016-10-12	2016-10-19	recovered	26	Yes	Father	No	No	No	No	no	No						No							No		37	No
Yes	12011366	120	1	Yes	female	Yes	7	No	Yes	38.1			Negative	No		No	2015-10-15	395	12.9849	high	Yes	2016-11-01	2016-11-08	recovered	12	Yes	Mother	No	No	No	No	no	No						No							No		36	No
Yes	1203116	120	1	Yes	female	Yes	15	No	Yes	37	Yes		Negative	No		No	2012-01-15	1764	57.9882	low	Yes	2016-11-01	2016-11-08	recovered	54	Yes	Mother	No	No	No	No	no	No						No							No		35.9	No
No	113213	113	1	Yes	male	Yes	7.6	No	Yes	37	Yes		Negative	Yes	2	No	2015-05-15	291	9.56608	low	Yes	2016-03-28	2016-04-04	recovered	7	Yes	Mother	No	No	No	No	no	No						No			No	No	No	No	No		36.5
Yes	26521305	265	3	Yes	male	Yes	13	No	Yes	37.6			Negative	No		No	2014-08-15	833	27.3833	high	Yes	2016-11-25	2016-12-02	recovered	33	Yes	Mother	No	No	No	No	no	No						No							No		37	No
No	319319786	319	2	Yes	female	Yes	8	No	Yes	37.5			Negative	No		No	2015-08-15	240	7.88955	high	Yes	2016-04-11	2016-04-18	recovered	35	Yes	Mother	No	No	No	No	no	No						No			No	No	No	No	No		36.5
Yes	32821855	328	2	Yes	male	Yes	9	No	Yes	36.9	No	Yes	Negative	No		No	2015-07-15	260	8.54701	low	Yes	2016-03-31	2016-04-07	recovered	8	Yes	Mother	No	No	No	No	no	No						No			No	No	No	No	No		36.5
Yes	122519	122	1	Yes	male	Yes	10	No	Yes	37.5			Negative	No		No	2011-11-15	1506	49.5069	high	Yes	2015-12-30	2016-01-06	recovered	18	Yes	Father	No	No	No	No	no	No						No			No	No	No	No	No	2	36.5
Yes	2261426	226	3	Yes	male	Yes	12	No	Yes	37	Yes		Negative	No		No	2014-07-15	825	27.1203	low	Yes	2016-10-23	2016-10-30	recovered	26	Yes	Mother	No	No	No	No	no	No						No							No		37	No
Yes	2252357	225	3	Yes	female	Yes	5.9	No	Yes	36.5	Yes		Negative	No		No	2015-08-15	215	7.06772	low	Yes	2016-03-11	2016-03-18	recovered	12	Yes	Mother	No	No	No	No	no	No						No			No	No	No	No	No		36.5
No	22712896	227	3	Yes	male	Yes	8	No	Yes	37.3	Yes		Negative	No		No	2015-01-15	428	14.0697	low	Yes	2016-03-16	2016-03-23	recovered	24	Yes	Mother	No	No	No	No	no	No						No			No	No	No	No	No		36.5
Yes	3027227	302	2	Yes	female	Yes	10	No	Yes	38.4			Negative	No		No	2013-02-15	1046	34.3853	high	Yes	2015-12-28	2016-01-04	recovered	36	Yes	Mother	No	No	No	No	no	No						No			No	No	No	No	No		36.5
Yes	3061103010	306	2	Yes	male	Yes	9	No	Yes	37.6			Negative	No		No	2015-01-15	418	13.741	high	Yes	2016-03-08	2016-03-15	recovered	12	Yes	Mother	No	No	No	No	no	No						No			No	No	No	No	No		36.5
Yes	26321838	263	3	Yes	female	Yes	8	No	Yes	37.5			Negative	Yes	2	No	2014-08-15	732.314	24.0734	high	Yes	2016-08-17	2016-08-23	recovered	28	Yes	Mother	No	No	No	No	no	No						No							No		36	No
No	1132794	113	1	Yes	female	Yes	9	No	Yes	36.8	Yes		Negative	No		No	2015-08-15	422	13.8725	low	Yes	2016-10-10	2016-10-17	recovered	34	Yes	Mother	No	No	No	No	no	No						No							No		36	No
Yes	24332155	243	3	Yes	male	Yes	8.5	No	Yes	37.5			Negative	No		No	2015-11-15	370	12.1631	high	Yes	2016-11-19	2016-11-26	recovered	13	Yes	Mother	No	No	No	No	no	No						No							No		36.8	No
Yes	1103151	110	1	Yes	male	Yes	16	No	Yes	37.7			Negative	No		No	2011-04-15	1814	59.6318	high	Yes	2016-03-30	2016-04-06	recovered	48	Yes	Mother	No	No	No	No	no	No						No			No	No	No	No	No		36.5
Yes	26222584	262	3	Yes	male	Yes	6.5	No	Yes	37.8			Negative	No		No	2015-09-15	310.836	10.2181	high	Yes	2016-07-21	2016-07-28	recovered	57	Yes	Mother	No	No	No	No	no	No						No							No		36	No
Yes	31841728	318	2	Yes	female	Yes	9.8	No	Yes	36.1	No	Yes	Negative	No		No	2012-08-15	1217	40.0066	low	Yes	2015-12-18	2015-12-25	recovered	39	Yes	Mother	No	No	No	No	no	No						No			No	No	No	No	No		36.5
No	34711528	347	2	Yes	female	Yes	8.5	No	Yes	37.5			Negative	No		No	2015-03-15	388	12.7548	high	Yes	2016-04-07	2016-04-14	recovered	19	Yes	Mother	No	No	No	No	no	No						No			No	No	No	No	No		36.5
Yes	2391403	239	3	Yes	female	Yes	11.5	No	Yes	37.5			Negative	No		No	2014-11-15	733	24.096	high	Yes	2016-11-17	2016-11-24	recovered	14	Yes	Mother	No	No	No	No	no	No						No							No		36.9	No
No	107888133	107	1	Yes	female	No		No	Yes	38.2			Negative	No		No	2014-09-15	535	17.5871	high	Yes	2016-03-02	2016-03-09	recovered	12	Yes	Mother	No	No	No	No	no	No						No			No	No	No	No	Yes	2	37	No
Yes	1011947	101	1	Yes	male	Yes	8.5	No	Yes	36.6	Yes		Negative	No		No	2015-10-15	407	13.3794	low	Yes	2016-11-24	2016-12-01	recovered	13	Yes	Mother	No	No	No	No	no	No						No							No		36.9	No
No	209166	209	1	Yes	female	Yes	10.9	No	Yes	39.8			Negative	Yes	2	No	2013-08-15	1100.63	36.1812	high	Yes	2016-08-19	2016-08-26	recovered	15	Yes	Mother	No	No	No	No	no	No						No							No		37.1	No
Yes	22422374	224	3	Yes	female	Yes	8	No	Yes	37	Yes		Negative	No		No	2015-01-15	414	13.6095	low	Yes	2016-03-04	2016-03-11	recovered	13	Yes	Mother	No	No	No	No	no	No						No			No	No	No	No	No		36.5
Yes	2292897	229	3	Yes	female	Yes	11	No	Yes	37.6			Negative	No		No	2014-06-15	787.48	25.8869	high	Yes	2016-08-10	2016-08-17	recovered	24	Yes	Mother	No	No	No	No	no	No						No							No		37.2	No
Yes	11511075	115	1	Yes	female	Yes	9	No	Yes	37.7			Negative	No		No	2015-03-15	352	11.5713	high	Yes	2016-03-28	2016-04-04	recovered	12	Yes	Mother	No	No	No	No	no	No						No			No	No	No	No	No		36.5
Yes	10711467	107	1	Yes	male	Yes	9	No	Yes	36.3	Yes		Negative	No		No	2015-05-15	548	18.0145	low	Yes	2016-11-07	2016-11-14	recovered	16	Yes	Mother	No	No	No	No	no	No						No							No		36.2	No
Yes	24331645	243	3	Yes	female	Yes	10	No	Yes	37.7			Negative	No		No	2015-05-15	371	12.1959	high	Yes	2016-05-20	2016-05-27	recovered	11	Yes	Mother	No	No	No	No	no	No						No			No	No	No	No	No		36.8	No
No	1044578	104	1	Yes	female	Yes	8	No	Yes	39.2			Negative	No		No	2014-10-15	499	16.4037	high	Yes	2016-02-27	2016-03-05	recovered	15	Yes	Mother	No	No	No	No	no	No						No			No	No	No	No	No		36.5
Yes	246323	246	3	Yes	female	Yes	10.4	No	Yes	37	Yes		Negative	No		No	2013-09-15	940	30.9007	low	Yes	2016-04-12	2016-04-19	recovered	12	Yes	Mother	No	No	No	No	no	No						No			No	No	No	No	No	2	36.5
No	1865527	186	1	Yes	male	Yes	6.8	No	Yes	36	Yes		Negative	No		No	2015-07-15	239	7.85667	low	Yes	2016-04-17	2016-04-24	recovered	24	Yes	Mother	No	No	No	No	no	No						No			No	No	No	No	No	1	36.5
No	107305117	107	1	Yes	male	Yes	9	No	Yes	38.6			Negative	No		No	2015-04-15	473.514	15.5659	high	Yes	2016-07-31	2016-08-07	recovered	13	Yes	Mother	No	No	No	No	no	No						No							No		36.1	No
No	119766	119	1	Yes	male	Yes	7.7	No	Yes	36	Yes		Negative	Yes	2	No	2015-10-15	226.749	7.45395	low	Yes	2016-05-30	2016-06-06	recovered	57	Yes	Mother	No	No	No	No	no	No						No			No	No	No	No	No		37	No
Yes	22314251	223	3	Yes	male	Yes	7	No	Yes	37.6			Negative	No		No	2015-04-15	561	18.4418	high	Yes	2016-10-27	2016-11-03	recovered	18	Yes	Mother	No	No	No	No	no	No						No							No		36	No
Yes	23511055	235	3	Yes	female	Yes	10.5	No	Yes	37.5			Negative	No		No	2015-01-15	638	20.973	high	Yes	2016-10-14	2016-10-21	recovered	14	Yes	Mother	No	No	No	No	no	No						No							No		36.9	No
No	112213	112	1	Yes	male	Yes	13	No	Yes	37.5			Negative	No		No	2012-01-15	1576	51.808	high	Yes	2016-05-10	2016-05-17	recovered	32	Yes	Mother	No	No	No	No	no	No						No			No	No	No	No	No		36.5	No
Yes	12011256	120	1	Yes	male	Yes	10	No	Yes	38			Negative	No		No	2013-11-15	1094	35.9632	high	Yes	2016-11-07	2016-11-14	recovered	36	Yes	Mother	No	No	No	No	no	No						No							No		36.8	No
No	10452261	104	1	Yes	female	Yes	10	No	Yes	37.5			Negative	No		No	2012-09-15	1396.6	45.9106	high	Yes	2016-07-14	2016-07-21	recovered	5	Yes	Mother	No	No	No	No	no	No						No							No		35.8	No
No	2192424	219	1	Yes	male	Yes	10.5	No	Yes	36.9	Yes		Negative	No		No	2013-03-15	1113	36.5878	low	Yes	2016-03-31	2016-04-07	recovered	10	Yes	Mother	No	No	No	No	no	No						No			No	No	No	No	No	3	36.5
No	1041898	104	1	Yes	male	Yes	10	No	Yes	37.5			Negative	No		No	2012-01-15	1640.6	53.9317	high	Yes	2016-07-14	2016-07-21	recovered	9	Yes	Mother	No	No	No	No	no	No						No							No		36.2	No
Yes	23422023	234	3	Yes	male	Yes	9.5	No	Yes	35.4	No	Yes	Negative	Yes	2	No	2014-09-15	472	15.5161	low	Yes	2015-12-28	2016-01-04	recovered	15	Yes	Mother	No	No	No	No	no	No						No			No	No	No	No	Yes	2	36.5
No	209324	209	1	Yes	male	Yes	8.7	No	Yes	36.6	No	Yes	Negative	No		No	2015-09-15	339.633	11.1648	low	Yes	2016-08-19	2016-08-26	recovered	12	Yes	Mother	No	No	No	No	no	No						No							No		37.2	No
Yes	2431451	243	3	Yes	female	Yes	14	No	Yes	37.5			Negative	No		No	2013-11-15	857	28.1723	high	Yes	2016-03-17	2016-03-24	recovered	51	Yes	Mother	No	No	No	No	no	No						No			No	No	No	No	No	2	36.5
No	101339	101	1	Yes	female	Yes	8.6	No	Yes	36.6	Yes		Negative	No		No	2015-03-15	589	19.3623	low	Yes	2016-10-17	2016-10-24	recovered	20	Yes	Mother	No	No	No	No	no	No						No							No		36.2	No
No	107220108	107	1	Yes	male	Yes	14	No	Yes	37.2	Yes		Negative	No		No	2012-03-15	1496	49.1782	low	Yes	2016-05-02	2016-05-09	recovered	11	Yes	Mother	No	No	No	No	no	No						No			No	No	No	No	No		36	No
Yes	2411175	241	3	Yes	male	Yes	14	No	Yes	36.9	Yes		Negative	No		No	2013-05-15	1058.67	34.8018	low	Yes	2016-04-07	2016-04-14	recovered	29	Yes	Mother	No	No	No	No	no	No						No			No	No	No	No	No	2	36.5
Yes	1189687	118	1	Yes	female	Yes	10	No	Yes	36.9	Yes		Negative	No		No	2014-05-15	650.417	21.3812	low	Yes	2016-03-02	2016-03-09	recovered	8	Yes	Mother	No	No	No	No	no	No						No			No	No	No	No	Yes	2	37.6
Yes	177217	177	1	Yes	female	Yes	8	No	Yes	37.5			Negative	Yes	2	No	2014-08-15	727.314	23.9091	high	Yes	2016-08-11	2016-08-18	recovered	24	Yes	Mother	No	No	No	No	no	Yes	3	35	No			No							No		36.9	No
No	1856410	185	1	Yes	male	Yes	8.5	No	Yes	36	No	Yes	Negative	No		No	2015-01-15	500	16.4366	low	Yes	2016-05-30	2016-06-06	recovered	16	Yes	Mother	No	No	No	No	no	No						No			No	No	No	No	No		36.6	No
Yes	2391192	239	3	Yes	male	No		No	Yes	37.5			Negative	No		No	2014-04-15	727	23.8988	high	Yes	2016-04-13	2016-04-20	recovered	36	Yes	Mother	No	No	No	No	no	No						No			No	No	No	No	No	2	36.5
Yes	306121606	306	2	Yes	male	Yes	9.5	No	Yes	37		Yes	Negative	No		No	2015-03-15	397.66	13.0723	low	Yes	2016-04-15	2016-04-22	recovered	36	Yes	Mother	No	No	No	No	no	No						No			No	No	No	No	No		36.5
Yes	30711256	307	2	Yes	male	Yes	14.5	No	Yes	37.2		Yes	Negative	No		No	2012-09-15	1308.66	43.0197	low	Yes	2016-04-15	2016-04-22	recovered	24	Yes	Father	No	No	No	No	no	No						No			No	No	No	No	No		36.5
Yes	2462194	246	3	Yes	male	Yes	11.6	No	Yes	37.5			Negative	No		No	2013-12-15	1051	34.5496	high	Yes	2016-10-31	2016-11-07	recovered	24	Yes	Mother	No	No	No	No	no	No						No							No		36.8	No
No	1105152	110	1	Yes	male	Yes	11.5	No	Yes	36.5	Yes		Negative	No		No	2013-10-15	1093	35.9303	low	Yes	2016-10-12	2016-10-19	recovered	24	Yes	Mother	No	No	No	No	no	No						No							No		37	No
No	2433474	243	3	Yes	male	Yes	18	No	Yes	37.7			Negative	No		No	2012-03-15	1415	46.5154	high	Yes	2016-01-29	2016-02-05	recovered	46	Yes	Mother	No	No	No	No	no	No						No			No	No	No	No	No	2	36.5
Yes	31931074	319	2	Yes	female	Yes	10	No	Yes	37	Yes		Negative	No		No	2015-01-15	640	21.0388	low	Yes	2016-10-14	2016-10-21	recovered	21	Yes	Father	No	No	No	No	no	No						No							No		36.2	No
Yes	2643162	264	3	Yes	female	Yes	7.5	No	Yes	35.7	No	Yes	Negative	No		No	2015-04-15	527.507	17.3408	low	Yes	2016-09-23	2016-09-30	recovered	10	Yes	Mother	No	No	No	No	no	No						No							No		36	No
Yes	24311767	243	3	Yes	male	Yes	15	No	Yes	37.5			Negative	No		No	2013-12-15	1070	35.1742	high	Yes	2016-11-19	2016-11-26	recovered	36	Yes	Mother	No	No	No	No	no	No						No							No		36.8	No
Yes	120824	120	1	Yes	female	Yes	12	No	Yes	36	No	Yes	Negative	Yes	2	No	2013-09-15	836	27.4819	low	Yes	2016-01-05	2016-01-12	recovered	16	Yes	Mother	No	No	No	No	no	No						No			No	No	No	No	No	3	36.5
Yes	2342302	234	3	Yes	male	Yes	9	No	Yes	37	Yes		Negative	No		No	2015-03-15	386	12.689	low	Yes	2016-04-04	2016-04-11	recovered	9	Yes	Mother	No	No	No	No	no	No						No			No	No	No	No	No	2	36.5
No	10633072307208	106	1	Yes	female	Yes	9.5	No	No		Yes		Negative	No		No	2014-01-15	776	25.5095		Yes	2016-03-23	2016-03-30	recovered	24	Yes	Mother	No	No	No	No	no	No						No			No	No	No	No	No		36.5
No	10710100436	107	1	Yes	female	Yes	12	No	Yes	36.5	Yes		Negative	No		No	2012-01-15	1514	49.7699	low	Yes	2016-03-08	2016-03-15	recovered	36	Yes	Mother	No	No	No	No	no	No						No			No	No	No	No	No		36.5
Yes	22412202	224	3	Yes	male	Yes	10	No	Yes	37.3	Yes		Negative	No		No	2014-11-15	739	24.2932	low	Yes	2016-11-23	2016-11-30	recovered	31	Yes	Mother	No	No	No	No	no	No						No							No		36.8	No
Yes	22512779	225	3	Yes	female	Yes	8.8	No	Yes	36.6	Yes		Negative	No		No	2014-12-15	474	15.5819	low	Yes	2016-05-14	2016-05-21	recovered	24	Yes	Mother	No	No	No	No	no	No						No			No	No	No	No	No		36	No
Yes	243354	243	3	Yes	female	Yes	13.4	No	Yes	37.7			Negative	No		No	2012-03-15	1408	46.2853	high	Yes	2016-01-22	2016-01-29	recovered	58	Yes	Mother	No	No	No	No	no	No						No			No	No	No	No	No	2	36.5
No	108330079307910	108	1	Yes	male	Yes	7.5	No	Yes	36.6	Yes		Negative	No		No	2014-10-15	482	15.8448	low	Yes	2016-02-08	2016-02-15	recovered	18	Yes	Mother	No	No	No	No	no	No						No			No	No	No	No	No		36.5
No	110313	110	1	Yes	female	Yes	9.5	No	Yes	37.6			Negative	No		No	2014-09-15	676.696	22.2451	high	Yes	2016-07-22	2016-07-29	recovered	12	Yes	Mother	No	No	No	No	no	No						No							No		36.2	No
No	2194429	219	1	Yes	male	Yes	11	No	Yes	36.6	Yes		Negative	No		No	2014-06-15	880	28.9283	low	Yes	2016-11-11	2016-11-18	recovered	28	Yes	Mother	No	No	No	No	no	No						No							No		36.8	No
No	120714	120	1	Yes	female	Yes	8.4	No	Yes	36.5	Yes		Negative	No		No	2014-04-15	777	25.5424	low	Yes	2016-05-31 14:09:29	2016-06-08	recovered	12	Yes	Mother	No	No	No	No	no	No						No			No	No	No	No	No		37	No
Yes	2431817	243	3	Yes	male	Yes	12	No	Yes	37.9			Negative	No		No	2012-11-15	1178	38.7245	high	Yes	2016-02-05	2016-02-12	recovered	36	Yes	Mother	No	No	No	No	no	No						No			No	No	No	No	No	2	36.5
No	1227702301702705	122	1	Yes	male	Yes	13	No	Yes	37	Yes		Negative	No		No	2011-09-15	1649	54.2078	low	Yes	2016-03-21 07:36:52	2016-03-29	recovered	36	Yes	Mother	No	No	No	No	no	No						No			No	No	No	No	No		36.5
Yes	1052115	105	1	Yes	female	Yes	9	No	Yes	36.2	Yes		Negative	No		No	2015-10-15	349.856	11.5009	low	Yes	2016-09-28	2016-10-05	recovered	10	Yes	Mother	No	No	No	No	no	No						No							No		36.1	No
No	12222079019	122	1	Yes	male	Yes	11	No	Yes	37.1	Yes		Negative	No		No	2012-09-15	1245	40.927	low	Yes	2016-02-12	2016-02-19	recovered	34	Yes	Mother	No	No	No	No	no	No						No			No	No	No	No	Yes	1	37
No	18672372307	186	1	Yes	male	Yes	7.7	No	Yes	38.3			Negative	No		No	2014-12-15	371	12.1959	high	Yes	2015-12-18	2015-12-25	recovered	12	Yes	Mother	No	No	No	No	no	No						No			No	No	No	No	No		36.8
Yes	22622574	226	3	Yes	male	Yes	8.5	No	Yes	37	Yes		Negative	No		No	2013-09-15	1061.6	34.8981	low	Yes	2016-08-11	2016-08-18	recovered	25	Yes	Mother	No	No	No	No	no	No						No							No		36	No
Yes	23421025	234	3	Yes	female	Yes	7.5	No	Yes	37.5			Negative	No		No	2015-10-15	396	13.0178	high	Yes	2016-11-14	2016-11-21	recovered	12	Yes	Mother	No	No	No	No	no	No						No							No		36.9	No
Yes	1208307	120	1	Yes	male	Yes	9	No	Yes	38			Negative	No		No	2014-10-15	760	24.9836	high	Yes	2016-11-01	2016-11-08	recovered	24	Yes	Mother	No	No	No	No	no	No						No							No		36.1	No
No	2194566	219	1	Yes	male	Yes	7.8	No	Yes	36.5	Yes		Negative	No		No	2016-01-15	272	8.94149	low	Yes	2016-10-13	2016-10-20	recovered	9	Yes	Mother	No	No	No	No	no	No						No							No		36.1	No
Yes	30611824	306	2	Yes	male	Yes	9.6	No	Yes	37.7			Negative	No		No	2015-03-15	583	19.165	high	Yes	2016-10-24	2016-10-31	recovered	19	Yes	Mother	No	No	No	No	no	No						No							No		36	No
No	1222209201209203	122	1	Yes	male	Yes	5.5	No	Yes	36.7	Yes		Negative	No		No	2013-09-15	877	28.8297	low	Yes	2016-02-12	2016-02-19	recovered	8	Yes	Mother	No	No	No	No	no	No						No			No	No	No	No	Yes	2	37
No	2074264	207	1	Yes	female	Yes	10	No	Yes	37.5			Negative	No		No	2014-10-15	737	24.2275	high	Yes	2016-10-21	2016-10-28	recovered	24	Yes	Mother	No	No	No	No	no	No						No							No		37	No
Yes	24331104	243	3	Yes	male	Yes	13	No	Yes	37.5			Negative	No		No	2015-11-15	344	11.3083	high	Yes	2016-10-24	2016-10-31	recovered	24	Yes	Mother	No	No	No	No	no	No						No							No		36.8	No
Yes	2272467	227	3	Yes	male	Yes	11.2	No	Yes	36.6	Yes		Negative	No		No	2014-06-15	654	21.499	low	Yes	2016-04-19	2016-04-26	recovered	18	Yes	Mother	No	No	No	No	no	No						No			No	No	No	No	No		36.5
No	2192443	219	1	Yes	female	Yes	8.9	No	Yes	36.7	Yes		Negative	No		No	2016-01-15	300	9.86193	low	Yes	2016-11-10	2016-11-17	recovered	9	Yes	Mother	No	No	No	No	no	No						No							No		36.7	No
Yes	33022045	330	2	Yes	male	Yes	13	No	Yes	37.3	Yes		Negative	No		No	2015-02-15	544.598	17.9026	low	Yes	2016-08-12	2016-08-19	recovered	12	Yes	Mother	No	No	No	No	no	No						No							No		36.7	No
Yes	22423703	224	3	Yes	female	Yes	6	No	Yes	37	Yes		Negative	No		No	2015-12-15	317	10.4208	low	Yes	2016-10-27	2016-11-03	recovered	8	Yes	Mother	No	No	No	No	no	No						No							No		36	No
Yes	110829	110	1	Yes	female	Yes	10	No	Yes	36	Yes		Negative	No		No	2013-10-15	1120	36.8179	low	Yes	2016-11-01	2016-11-08	recovered	5	Yes	Mother	No	No	No	No	no	No						No							No		36.5	No
Yes	307112146	307	2	Yes	female	Yes	13	No	Yes	37.5			Negative	No		No	2013-10-15	1065.7	35.0328	high	Yes	2016-09-14	2016-09-21	recovered	24	Yes	Mother	No	No	No	No	no	No						No							No		36	No
Yes	22321005	223	3	Yes	female	Yes	8.5	No	Yes	37.6			Negative	No		No	2015-07-15	467	15.3517	high	Yes	2016-10-24	2016-10-31	recovered	15	Yes	Mother	No	No	No	No	no	No						No							No		37	No
No	1076193	107	1	Yes	female	Yes	11.5	No	No		Yes		Negative	No		No	2013-09-15	1102.58	36.2452		Yes	2016-09-21	2016-09-28	recovered	36	Yes	Mother	No	No	No	No	no	No						No							No		35.9	No
Yes	2443204	244	3	Yes	female	Yes	11.1	No	Yes	37.4	Yes		Negative	No		No	2012-05-15	1543.46	50.7383	low	Yes	2016-08-05	2016-08-12	recovered	36	Yes	Mother	No	No	No	No	no	No						No							No		37.2	No
Yes	3342117	334	2	Yes	female	No		No	Yes	37.6			Negative	No		No	2015-03-15	432	14.2012	high	Yes	2016-05-20	2016-05-27	recovered	12	Yes	Mother	No	No	No	No	no	No						No			No	No	No	No	No		36.5	No
Yes	2642956	264	3	Yes	male	Yes	16	No	Yes	38			Negative	Yes	2	No	2012-06-15	1397.59	45.9431	high	Yes	2016-04-13	2016-04-20	recovered	28	Yes	Mother	No	No	No	No	no	No						No			No	No	No	No	No		36.5
No	2175139	217	1	Yes	female	Yes	6	No	Yes	37.4	Yes		Negative	No		No	2016-07-15	133	4.37212	low	Yes	2016-11-24	2016-12-01	recovered	4	Yes	Mother	No	No	No	No	no	No						No							No		36.5	No
Yes	1051305	105	1	Yes	male	Yes	12	No	Yes	37	Yes		Negative	No		No	2015-03-15	621	20.4142	low	Yes	2016-11-18	2016-11-25	recovered	20	Yes	Mother	No	No	No	No	no	No						No							No		37	No
No	11711055	117	1	Yes	male	Yes	14	No	Yes	37.8			Negative	No		No	2012-09-15	1268	41.6831	high	Yes	2016-03-23	2016-03-30	recovered	10	Yes	Mother	No	No	No	No	no	No						No			No	No	No	No	No		36.5
No	10522039203908	105	1	Yes	female	Yes	13	No	Yes	36.5	Yes		Negative	No		No	2012-05-15	1420.93	46.7103	low	Yes	2016-04-06	2016-04-13	recovered	8	Yes	Mother	No	No	No	No	no	No						No			No	No	No	No	No		36.5
No	10114011	101	1	Yes	female	Yes	13	No	Yes	37	Yes		Negative	No		No	2013-09-15	1030.56	33.8778	low	Yes	2016-07-11	2016-07-18	recovered	47	Yes	Mother	No	No	No	No	no	No						No							No		36.2	No
Yes	3047715	304	2	Yes	male	Yes	14	No	Yes	38.3			Negative	No		No	2013-01-15	1095.3	36.0061	high	Yes	2016-01-15	2016-01-22	recovered	36	Yes	Mother	No	No	No	No	no	No						No			No	No	No	No	No		36.5
No	24711934	247	3	Yes	female	Yes	12	No	Yes	38			Negative	No		No	2012-11-15	1156.3	38.0113	high	Yes	2016-01-14	2016-01-21	recovered	36	Yes	Mother	No	No	No	No	no	No						No			No	No	No	No	No	2	36.5
Yes	22422485	224	3	Yes	female	Yes	11	No	Yes	37.3	Yes		Negative	No		No	2014-12-15	484.665	15.9325	low	Yes	2016-04-14	2016-04-21	recovered	28	Yes	Mother	No	No	No	No	no	No						No			No	No	No	No	No		36.5
Yes	237324	237	3	Yes	female	Yes	7.6	No	Yes	38			Negative	No		No	2015-03-15	401.555	13.2004	high	Yes	2016-04-19	2016-04-26	recovered	14	Yes	Mother	No	No	No	No	no	No						No			No	No	No	No	No	2	36.5
Yes	33512975	335	2	Yes	female	Yes	10.8	No	No		Yes		Negative	No		No	2015-05-15	366.621	12.052		Yes	2016-05-14	2016-05-21	recovered	12	Yes	Mother	No	No	No	No	no	No						No			No	No	No	No	No		36.2	No
No	26412517	264	3	Yes	male	Yes	10.5	No	Yes	36.5	Yes		Negative	No		No	2014-11-15	494	16.2393	low	Yes	2016-03-16	2016-03-23	recovered	14	Yes	Father	No	No	No	No	no	No						No			No	No	No	No	No		36.5
Yes	22612958	226	3	Yes	male	Yes	9.5	No	Yes	36.5	No	Yes	Negative	No		No	2015-04-15	548	18.0145	low	Yes	2016-10-14	2016-10-21	recovered	15	Yes	Mother	No	No	No	No	no	No						No							No		36	No
Yes	2343467	234	3	Yes	female	Yes	9.8	No	Yes	36.4	Yes		Negative	No		No	2012-09-15	1444.46	47.4838	low	Yes	2016-08-29	2016-09-05	recovered	24	Yes	Mother	No	No	No	No	no	No						No							No		37.2	No
Yes	24711354	247	3	Yes	male	Yes	13	No	Yes	36.5	Yes		Negative	No		No	2013-08-15	970	31.8869	low	Yes	2016-04-11	2016-04-18	recovered	7	Yes	Mother	No	No	No	No	no	No						No			No	No	No	No	No	2	36.5
No	1206836	120	1	Yes	male	Yes	7	No	Yes	36.2	Yes		Negative	No		No	2015-10-15	395	12.9849	low	Yes	2016-11-01	2016-11-08	recovered	12	Yes	Mother	No	No	No	No	no	No						No							No		36.1	No
Yes	26512504	265	3	Yes	male	Yes	9	No	Yes	38.2			Negative	Yes	2	No	2015-08-15	221	7.26496	high	Yes	2016-04-01	2016-04-08	recovered	13	Yes	Mother	No	No	No	No	no	No						No			No	No	No	No	No		36.5
No	2621276	262	3	Yes	male	Yes	8.2	No	Yes	37.8			Negative	No		No	2012-11-15	1223.63	40.2246	high	Yes	2016-03-18	2016-03-25	recovered	47	Yes	Mother	No	No	No	No	no	No						No			No	No	No	No	No		36.5
No	11911366	119	1	Yes	male	Yes	4.8	No	Yes	36.4	Yes		Negative	Yes	2	No	2016-03-15	76	2.49836	low	Yes	2016-05-30	2016-06-06	recovered	11	Yes	Mother	No	No	No	No	no	No						No			No	No	No	No	No		37	No
Yes	2432134	243	3	Yes	female	Yes	10.5	No	Yes	37.5			Negative	No		No	2016-01-15	309	10.1578	high	Yes	2016-11-19	2016-11-26	recovered	14	Yes	Mother	No	No	No	No	no	No						No							No		36.9	No
No	10114561	101	1	Yes	male	Yes	10	No	Yes	36.6	Yes		Negative	No		No	2014-09-15	781	25.6739	low	Yes	2016-11-04	2016-11-11	recovered	27	Yes	Mother	No	No	No	No	no	No						No							No		36.2	No
Yes	1012469	101	1	Yes	female	Yes	7	No	Yes	36.7	Yes		Negative	No		No	2016-07-15	121	3.97765	low	Yes	2016-11-05	2016-11-12	recovered	4	Yes	Mother	No	No	No	No	no	No						No							No		37	No
Yes	24631635	246	3	Yes	female	Yes	10.5	No	Yes	37.5			Negative	No		No	2014-10-15	754	24.7863	high	Yes	2016-11-07	2016-11-14	recovered	14	Yes	Mother	No	No	No	No	no	No						No							No		36.8	No
No	1221224	122	1	Yes	male	Yes	9	No	Yes	36.5	Yes		Negative	No		No	2014-09-15	732	24.0631	low	Yes	2016-09-16	2016-09-23	recovered	36	Yes	Mother	No	No	No	No	no	No						No							No		35.9	No
Yes	24331296	243	3	Yes	male	Yes	15	No	Yes	37.6			Negative	No		No	2013-12-15	1031	33.8922	high	Yes	2016-10-11	2016-10-18	recovered	24	Yes	Mother	No	No	No	No	no	No						No							No		37.1	No
Yes	1801026014	180	1	Yes	male	Yes	9	No	Yes	37	No	Yes	Negative	Yes	2	No	2012-11-15	1434	47.14	low	Yes	2016-10-19	2016-10-26	recovered	48	Yes	Mother	No	No	No	No	no	No						No							No		36.8	Yes
Yes	24421916	244	3	Yes	male	Yes	10	No	Yes	37.6			Negative	No		No	2013-12-15	942	30.9665	high	Yes	2016-07-14	2016-07-21	recovered	5	Yes	Mother	No	No	No	No	no	No						No							No		36.8	No
No	1031486	103	1	Yes	male	Yes	13	No	Yes	37	Yes		Negative	No		No	2011-10-15	1819.66	59.8178	low	Yes	2016-10-07	2016-10-14	recovered	5	Yes	Mother	No	No	No	No	no	No						No							No		36.5	No
No	105440028	105	1	Yes	male	Yes	12	No	No		Yes		Negative	No		No	2013-09-15	1016.76	33.424		Yes	2016-06-30	2016-07-07	recovered	36	Yes	Mother	No	No	No	No	no	No						No							No		36	No
No	1201135	120	1	Yes	female	Yes	15	No	Yes	37	Yes		Negative	No		No	2012-09-15	1520	49.9671	low	Yes	2016-11-01	2016-11-08	recovered	48	Yes	Mother	No	No	No	No	no	No						No							No		36	No
Yes	237223410	237	3	Yes	male	Yes	13	No	Yes	36.9	Yes		Negative	No		No	2014-08-15	613.585	20.1705	low	Yes	2016-04-19	2016-04-26	recovered	26	Yes	Mother	No	No	No	No	no	No						No			No	No	No	No	No	2	36.5
Yes	2281928	228	3	Yes	male	Yes	18	No	Yes	36.8	Yes		Negative	Yes	2	No	2013-10-15	1073.83	35.3001	low	Yes	2016-09-22	2016-09-29	recovered	16	Yes	Mother	No	No	No	Yes	no	No						No							No		36.5	No
No	11121647	111	1	Yes	female	Yes	12.5	No	Yes	36.7	Yes		Negative	No		No	2013-11-15	1102	36.2262	low	Yes	2016-11-15	2016-11-22	recovered	36	Yes	Mother	No	No	No	No	no	No						No							No		37.2	No
No	107415016	107	1	Yes	male	Yes	7	No	Yes	36.2	Yes		Negative	No		No	2014-07-15	686	22.551	low	Yes	2016-06-08	2016-06-15	recovered	5	Yes	Mother	No	No	No	No	no	No						No			No	No	No	No	No		37	No
Yes	2462323	246	3	Yes	female	Yes	7.2	No	Yes	36.4	Yes		Negative	No		No	2015-09-15	202	6.64037	low	Yes	2016-04-08	2016-04-15	recovered	36	Yes	Mother	No	No	No	No	no	No						No			No	No	No	No	No	2	36.5
Yes	1012807	101	1	Yes	male	Yes	7.1	No	Yes	36.6	Yes		Negative	No		No	2016-04-15	221	7.26496	low	Yes	2016-11-22	2016-11-29	recovered	7	Yes	Mother	No	No	No	No	no	No						No							No		36.1	No
No	1202171	120	1	Yes	male	Yes	13	No	Yes	37	Yes		Negative	No		No	2012-11-15	1464	48.1262	low	Yes	2016-11-11	2016-11-18	recovered	48	Yes	Mother	No	No	No	No	no	No						No							No		36.8	No
No	10644113411304	106	1	Yes	female	Yes	8	No	Yes	37.5			Negative	No		No	2013-05-15	1034	33.9908	high	Yes	2016-03-14 08:17:05	2016-03-22	recovered	30	Yes	Mother	No	No	No	No	no	No						No			No	No	No	No	Yes	4	37	No
Yes	304410910	304	2	Yes	male	Yes	16.7	No	Yes	36.5	No	Yes	Negative	No		No	2012-06-15	1386	45.5621	low	Yes	2016-04-01	2016-04-08	recovered	12	Yes	Mother	No	No	No	No	no	No						No			No	No	No	No	No		36.5
No	31921926	319	2	Yes	female	Yes	6.5	No	Yes	37.5			Negative	No		No	2015-11-15	312.301	10.2663	high	Yes	2016-09-22	2016-09-29	recovered	10	Yes	Mother	No	No	No	No	no	No						No							No		35.7	No
No	112143	112	1	Yes	male	Yes	13	No	Yes	37	Yes		Negative	No		No	2011-09-15	1698	55.8185	low	Yes	2016-05-10	2016-05-17	recovered	15	Yes	Mother	No	No	No	No	no	No						No			No	No	No	No	No		35.8	No
Yes	332343	332	2	Yes	female	Yes	8.1	No	No		Yes		Negative	No		No	2014-02-15	739	24.2932		Yes	2016-02-23	2016-03-01	recovered	24	Yes	Mother	No	No	No	No	no	No						No			No	No	No	No	No		36.5
No	183915019	183	1	Yes	male	Yes	7.2	No	Yes	38			Negative	Yes	2	No	2014-12-15	488.598	16.0617	high	Yes	2016-04-17	2016-04-24	recovered	37	Yes	Mother	No	No	No	No	no	No						No			No	No	No	No	No	1	36.5
Yes	2382427	238	3	Yes	male	Yes	13.5	No	Yes	37.5			Negative	No		No	2012-10-15	1459	47.9619	high	Yes	2016-10-13	2016-10-20	recovered	36	Yes	Mother	No	No	No	No	no	No						No							No		37.2	No
Yes	23832704	238	3	Yes	female	Yes	14	No	Yes	37.8			Negative	No		No	2012-05-15	1466	48.192	high	Yes	2016-05-20	2016-05-27	recovered	19	Yes	Mother	No	No	No	No	no	No						No			No	No	No	No	No		37.4	No
Yes	24622034	246	3	Yes	female	Yes	7.5	No	Yes	36.5	Yes		Negative	No		No	2015-07-15	250	8.21828	low	Yes	2016-03-07	2016-03-14	recovered	19	Yes	Mother	No	No	No	No	no	No						No			No	No	No	No	No	2	36.5
Yes	26212761	262	3	Yes	male	Yes	6.2	No	Yes	36.7	Yes		Negative	No		No	2013-11-15	1027.51	33.7774	low	Yes	2016-09-07	2016-09-14	recovered	25	Yes	Stepmother	No	No	No	No	no	No						No							No		37	No
No	1141159	114	1	Yes	male	Yes	8.4	No	Yes	38.3			Negative	No		No	2014-11-15	466	15.3189	high	Yes	2016-02-26	2016-03-04	recovered	12	Yes	Mother	No	No	No	No	no	No						No			No	No	No	No	No		36.5
Yes	2272267	227	3	Yes	female	Yes	9.3	No	Yes	38.5			Negative	No		No	2014-03-15	713	23.4385	high	Yes	2016-02-26	2016-03-04	recovered	20	Yes	Mother	No	No	No	No	no	No						No			No	No	No	No	No	2	36.5
Yes	26619741	266	3	Yes	female	Yes	8.8	No	Yes	37.2	Yes		Negative	No		No	2014-02-15	890.643	29.2782	low	Yes	2016-07-24	2016-07-31	recovered	59	Yes	Mother	No	No	No	No	no	No						No							No		36.5	No
Yes	327612776	327	2	Yes	male	Yes	9.5	No	Yes	36.2	Yes		Negative	No		No	2015-03-15	377	12.3932	low	Yes	2016-03-26	2016-04-02	recovered	12	Yes	Mother	No	No	No	No	no	No						No			No	No	No	No	No		36.5
No	1194467	119	1	Yes	male	Yes	12.5	No	Yes	36.6	Yes		Negative	Yes	2	No	2014-02-15	744	24.4576	low	Yes	2016-03-02	2016-03-09	recovered	24	Yes	Mother	No	No	No	No	no	No						No			No	No	No	No	Yes	2	37	No
No	114112010	114	1	Yes	male	Yes	8.5	No	Yes	37.5			Negative	Yes	2	No	2011-11-15	1554	51.0848	high	Yes	2016-06-01	2016-06-08	recovered	8	Yes	Mother	No	No	No	No	no	No						No			No	No	No	No	No		36	No
No	112414	112	1	Yes	female	Yes	11	No	Yes	37	Yes		Negative	No		No	2014-04-15	755	24.8192	low	Yes	2016-05-10	2016-05-17	recovered	48	Yes	Mother	No	No	No	No	no	No						No			No	No	No	No	No		35	No
Yes	2293817	229	3	Yes	female	Yes	11.5	No	Yes	37.5			Negative	No		No	2013-11-15	1106	36.3577	high	Yes	2016-11-25	2016-12-02	recovered	37	Yes	Mother	No	No	No	No	no	No						No							No		36.7	No
No	1791105	179	1	Yes	male	Yes	8.3	No	Yes	36.4	No	Yes	Negative	No		No	2015-09-15	329	10.8153	low	Yes	2016-08-09	2016-08-16	recovered	11	Yes	Mother	No	No	No	No	no	No						No							No		36.7	No
Yes	3072374	307	2	Yes	female	Yes	13	No	Yes	36.6	Yes		Negative	No		No	2014-10-15	644.802	21.1966	low	Yes	2016-07-19	2016-07-26	recovered	24	Yes	Mother	No	No	No	No	no	No						No							No		36	No
Yes	2343284	234	3	Yes	female	Yes	13	No	Yes	37.5			Negative	No		No	2014-11-15	730	23.9974	high	Yes	2016-11-14	2016-11-21	recovered	14	Yes	Mother	No	No	No	No	no	No						No							No		36.9	No
Yes	2431818	243	3	Yes	male	Yes	9	No	No		Yes		Negative	Yes	2	No	2012-03-15	1423	46.7784		Yes	2016-02-05	2016-02-12	recovered	49	Yes	Mother	No	No	No	No	no	No						No			No	No	No	No	No	2	36.5
Yes	24531232	245	3	Yes	male	Yes	9	No	Yes	37.5			Negative	No		No	2016-02-15	242	7.95529	high	Yes	2016-10-14	2016-10-21	recovered	10	Yes	Mother	No	No	No	No	no	No						No							No		36.8	No
Yes	2672243	267	3	Yes	male	Yes	18	No	Yes	37	Yes		Negative	No		No	2013-03-15	1351	44.4116	low	Yes	2016-11-25	2016-12-02	recovered	42	Yes	Mother	No	No	No	No	no	No						No							No		36.5	No
No	1013755	101	1	Yes	male	Yes	12	No	Yes	36.7	Yes		Negative	No		No	2012-09-15	1520	49.9671	low	Yes	2016-11-05	2016-11-12	recovered	50	Yes	Mother	No	No	No	No	no	No						No							No		36.2	No
No	33021593	330	2	Yes	female	Yes	11.2	No	Yes	37.4	Yes		Negative	No		No				low	Yes	2016-09-08	2016-09-15	recovered	48	Yes	Mother	No	No	No	No	no	No						No							No		36.3	No
Yes	122525	122	1	Yes	female	Yes	12	No	Yes	36	Yes		Negative	No		No	2012-12-15	1110	36.4892	low	Yes	2015-12-30	2016-01-06	recovered	24	Yes	Mother	No	No	No	No	no	No						No			No	No	No	No	No	2	36.5
Yes	105330313031111	105	1	Yes	male	Yes	7	No	Yes	37.7			Negative	No		No	2014-10-15	494	16.2393	high	Yes	2016-03-15	2016-03-22	recovered	21	Yes	Mother	No	No	No	No	no	No						No			No	No	No	No	No		36.5
Yes	2632376	263	3	Yes	male	Yes	7.7	No	Yes	36.3	Yes		Negative	No		No	2015-06-15	282	9.27022	low	Yes	2016-03-18	2016-03-25	recovered	25	Yes	Mother	No	No	No	No	no	No						No			No	No	No	No	No		36.5
No	1206142	120	1	Yes	female	Yes	11	No	Yes	36.5	Yes		Negative	No		No	2014-09-15	731	24.0302	low	Yes	2016-09-15	2016-09-22	recovered	26	Yes	Mother	No	No	No	No	no	No						No							No		36.7	No
Yes	229112710	229	3	Yes	female	Yes	9	No	Yes	37.6			Negative	Yes	2	No	2014-12-15	454	14.9244	high	Yes	2016-03-26	2016-04-02	recovered	14	Yes	Mother	No	No	No	No	no	No						No			No	No	No	No	No	2	36.5
No	11511158	115	1	Yes	male	Yes	7	No	Yes	36	No	Yes	Negative	Yes	2	No	2015-10-15	141	4.63511	low	Yes	2016-03-11	2016-03-18	recovered	36	Yes	Mother	No	No	No	No	no	No						No			No	No	No	No	No		36.5
Yes	22722256	227	3	Yes	female	Yes	9.5	No	Yes	38.5			Negative	No		No	2014-07-15	824	27.0874	high	Yes	2016-10-16	2016-10-23	recovered	27	Yes	Mother	No	No	No	No	no	No						No							No		37	No
No	1836748	183	1	Yes	female	Yes	5.6	No	Yes	36.8	No	Yes	Negative	No		No	2015-01-15	400	13.1492	low	Yes	2016-03-01	2016-03-08	recovered	12	Yes	Mother	No	No	No	No	no	No						No			No	No	No	No	No	1	36.5
No	1054406	105	1	Yes	male	Yes	11	No	Yes	36.8	Yes		Negative	No		No	2015-04-15	532.856	17.5166	low	Yes	2016-09-28	2016-10-05	recovered	16	Yes	Mother	No	No	No	No	no	No						No							No		36.5	No
No	205196	205	1	Yes	male	Yes	7.5	No	Yes	37.5			Negative	No		No	2015-07-15	381.43	12.5388	high	Yes	2016-07-30	2016-08-06	recovered	12	Yes	Mother	No	No	No	No	no	No						No							No		36.1	No
Yes	24032884	240	3	Yes	female	Yes	12.5	No	Yes	37.5			Negative	No		No	2013-10-15	1100	36.1604	high	Yes	2016-10-19	2016-10-26	recovered	36	Yes	Mother	No	No	No	No	no	No						No							No		37.1	No
No	1222207901207908	122	1	Yes	male	Yes	12	No	Yes	36	Yes		Negative	No		No	2013-09-15	877	28.8297	low	Yes	2016-02-08	2016-02-15	recovered	34	Yes	Mother	No	No	No	No	no	No						No			No	No	No	No	No		36.5
Yes	307330397	307	2	Yes	female	Yes	14	No	Yes	37.6			Negative	No		No	2012-09-15	1265.76	41.6096	high	Yes	2016-03-03	2016-03-10	recovered	36	Yes	Mother	No	No	No	No	no	No						No			No	No	No	No	No		36.5
Yes	2422271	242	3	Yes	male	Yes	7.5	No	Yes	37.6			Negative	No		No	2015-05-15	388.461	12.7699	high	Yes	2016-06-06	2016-06-13	recovered	12	Yes	Mother	No	No	No	No	no	No						No			No	No	No	No	No		37.3	No
No	2641202	264	3	Yes	female	Yes	9	No	Yes	37.6			Negative	No		No	2015-04-15	592	19.4609	high	Yes	2016-11-24	2016-12-01	recovered	19	Yes	Mother	No	No	No	No	no	No						No							No		37	No
No	219394	219	1	Yes	male	Yes	10	No	Yes	37.6			Negative	No		No	2012-10-15	1459	47.9619	high	Yes	2016-10-13	2016-10-20	recovered	48	Yes	Mother	No	No	No	No	no	No						No							No		36	No
Yes	22311723	223	3	Yes	male	Yes	7.5	No	Yes	37.6			Negative	No		No	2015-07-15	470	15.4504	high	Yes	2016-10-27	2016-11-03	recovered	15	Yes	Mother	No	No	No	No	no	No						No							No		36	No
No	2353260337	235	3	Yes	female	Yes	9.5	No	Yes	37.5			Negative	Yes	2	No	2014-06-15	547	17.9816	high	Yes	2015-12-11	2015-12-18	recovered	17	Yes	Mother	No	No	No	No	no	No						No			No	No	No	No	No		36.5
No	2073232	207	1	Yes	female	Yes	7	No	Yes	38			Negative	No		No	2016-04-15	189	6.21302	high	Yes	2016-10-21	2016-10-28	recovered	6	Yes	Mother	No	No	No	No	no	No						No							No		36.1	No
No	2073375	207	1	Yes	female	Yes	11	No	Yes	38			Negative	No		No	2014-10-15	737	24.2275	high	Yes	2016-10-21	2016-10-28	recovered	24	Yes	Mother	No	No	No	No	no	No						No							No		37	No
Yes	3211122	321	2	Yes	male	Yes	10	No	Yes	37	Yes		Negative	No		No	2013-03-15	1119.46	36.8002	low	Yes	2016-04-07	2016-04-14	recovered	22	Yes	Mother	No	No	No	No	no	No						No			No	No	No	No	No		36.5
No	2091287	209	1	Yes	female	Yes	8	No	Yes	36.9	Yes		Negative	No		No	2015-07-15	381.43	12.5388	low	Yes	2016-07-30	2016-08-06	recovered	12	Yes	Mother	No	No	No	No	no	No						No							No		36.5	No
No	2092115	209	1	Yes	male	Yes	7.1	No	Yes	38.5			Negative	No		No	2015-08-15	370.633	12.1839	high	Yes	2016-08-19	2016-08-26	recovered	11	Yes	Mother	No	No	No	No	no	No						No							No		37.1	No
No	1863148	186	1	Yes	female	Yes	14	No	Yes	38.4			Negative	No		No	2012-12-15	1208.69	39.7334	high	Yes	2016-04-09	2016-04-16	recovered	34	Yes	Mother	No	No	No	No	no	No						No			No	No	No	No	No	1	36.5
No	20922247	209	1	Yes	female	Yes	5.5	No	Yes	37	Yes		Negative	No		No	2015-10-15	214	7.03485	low	Yes	2016-05-26	2016-06-02	recovered	36	Yes	Mother	No	No	No	No	no	No						No			No	No	No	No	No		37.1	No
No	119101171	119	1	Yes	male	Yes	6.5	No	Yes	37	Yes		Negative	No		No	2015-12-15	309	10.1578	low	Yes	2016-10-18	2016-10-25	recovered	10	Yes	Mother	No	No	No	No	no	No						No							No		36.5	No
No	1181404	118	1	Yes	male	Yes	6	No	Yes	38			Negative	Yes	2	No	2015-04-15	273	8.97436	high	Yes	2016-01-19	2016-01-26	recovered	9	Yes	Mother	No	No	No	No	no	No						No			No	No	No	No	Yes	2	36.1
Yes	1101475	110	1	Yes	female	Yes	10.3	No	Yes	36.5	Yes		Negative	No		No	2015-04-15	266	8.74425	low	Yes	2016-01-05	2016-01-12	recovered	9	Yes	Mother	No	No	No	No	no	No						No			No	No	No	No	No	2	36.5
No	11117012	111	1	Yes	female	Yes	11.7	No	Yes	37.5			Negative	No		No	2014-07-15	745.803	24.5169	high	Yes	2016-07-29	2016-08-05	recovered	13	Yes	Mother	No	No	No	No	no	No						No							No		36.1	No
Yes	11121115	111	1	Yes	male	Yes	6.5	No	Yes	37.2	Yes		Negative	No		No	2016-03-15	251	8.25115	low	Yes	2016-11-15	2016-11-22	recovered	8	Yes	Mother	No	No	No	No	no	No						No							No		36.8	No
Yes	22511978	225	3	Yes	female	Yes	11.8	No	Yes	37	Yes		Negative	No		No	2014-02-15	796.733	26.1911	low	Yes	2016-04-21 17:35:17	2016-05-23	recovered	9	Yes	Mother	No	No	No	No	no	No						No			No	No	No	No	No		35	No
No	110511	110	1	Yes	female	Yes	11	No	Yes	36.8	Yes		Negative	No		No	2015-03-15	583	19.165	low	Yes	2016-10-17	2016-10-24	recovered	19	Yes	Mother	No	No	No	No	no	No						No							No		35.9	No
No	2102354	210	1	Yes	male	Yes	10.3	No	Yes	36.7	Yes		Negative	No		No	2012-12-15	1348	44.313	low	Yes	2016-08-24	2016-08-31	recovered	48	Yes	Mother	No	No	No	No	no	No						No							No		37	No
Yes	1013405	101	1	Yes	male	Yes	9	No	Yes	36.5	Yes		Negative	No		No	2015-06-15	529	17.3899	low	Yes	2016-11-24	2016-12-01	recovered	17	Yes	Mother	No	No	No	No	no	No						No							No		36.9	No
Yes	24713033	247	3	Yes	male	Yes	14	No	Yes	37.8			Negative	No		No	2012-04-15	1436	47.2058	high	Yes	2016-03-17	2016-03-24	recovered	36	Yes	Mother	No	No	No	No	no	No						No			No	No	No	No	No	2	36.5
No	1011707	101	1	Yes	female	Yes	9.1	No	Yes	36.7	Yes		Negative	No		No	2015-09-15	392	12.8863	low	Yes	2016-10-15	2016-10-22	recovered	12	Yes	Mother	No	No	No	No	no	No						No							No		36.7	No
No	10644104	106	1	Yes	female	Yes	6	No	Yes	38			Negative	No		No	2016-04-15	193	6.34451	high	Yes	2016-10-27	2016-11-03	recovered	6	Yes	Mother	No	No	No	No	no	No						No							No		37	No
No	2111608	211	1	Yes	female	Yes	10	No	Yes	36.6	Yes		Negative	No		No	2013-08-15	1090.62	35.8521	low	Yes	2016-08-09	2016-08-16	recovered	7	Yes	Mother	No	No	No	No	no	No						No							No		36.2	No
No	101158	101	1	Yes	male	Yes	9	No	Yes	36.7	Yes		Negative	No		No	2015-04-15	558	18.3432	low	Yes	2016-10-17	2016-10-24	recovered	19	Yes	Mother	No	No	No	No	no	No						No							No		36.1	No
No	2111967	211	1	Yes	male	Yes	8	No	Yes	36	Yes		Negative	No		No	2015-06-15	275	9.0401	low	Yes	2016-03-03	2016-03-10	recovered	10	Yes	Mother	No	No	No	No	no	No						No			No	No	No	No	No	3	36.5
Yes	2201324	220	3	Yes	male	Yes	9.5	No	Yes	37.1	No	Yes	Negative	No		No	2014-08-15	755.301	24.8291	low	Yes	2016-09-08	2016-09-15	recovered	24	Yes	Mother	No	No	No	No	no	No						No							No		36.8	No
No	1851016	185	1	Yes	female	Yes	4.2	No	Yes	37.8			Negative	No		No	2015-09-15	154	5.06246	high	Yes	2016-02-17	2016-02-24	recovered	5	Yes	Mother	No	No	No	No	no	No						No			No	No	No	No	No	1	36.5
No	179126	179	1	Yes	male	Yes	10.3	No	Yes	36.5	No	Yes	Negative	No		No	2012-12-15	1132	37.2124	low	Yes	2016-01-16	2016-01-23	recovered	36	Yes	Father	No	No	No	No	no	No						No			No	No	No	No	No	1	36.5
Yes	11711066	117	1	Yes	male	Yes	6.9	No	Yes	37.5			Negative	No		No	2015-03-15	357	11.7357	high	Yes	2016-03-30	2016-04-06	recovered	9	Yes	Mother	No	No	No	No	no	No						No			No	No	No	No	No		36.5
No	2114368	211	1	Yes	female	Yes	11	No	Yes	37.5			Negative	No		No	2012-09-15	1278	42.0118	high	Yes	2016-03-10	2016-03-17	recovered	24	Yes	Mother	No	No	No	No	no	No						No			No	No	No	No	No	2	36.5
Yes	26223224	262	3	Yes	female	Yes	15	No	Yes	37.5			Negative	No		No	2012-11-15	1380.56	45.3832	high	Yes	2016-08-26	2016-09-02	unknown	6	Yes	Mother	No	No	No	No	no	No						No							No		36	No
No	10833214	108	1	Yes	female	Yes	12	No	Yes	38			Negative	No		No	2013-02-15	1108	36.4234	high	Yes	2016-03-14	2016-03-21	recovered	24	Yes	Mother	No	No	No	No	no	No						No			No	No	No	No	No		36.5
Yes	22922239	229	3	Yes	male	No		No	Yes	37.6			Negative	No		No	2013-04-15	1092	35.8974	high	Yes	2016-04-13	2016-04-20	recovered	10	Yes	Mother	No	No	No	No	no	No						No			No	No	No	No	No	2	36.5
Yes	1801199	180	1	Yes	male	Yes	8.2	No	Yes	37	No	Yes	Negative	Yes	2	No	2014-11-15	720	23.6686	low	Yes	2016-11-03	2016-11-10	recovered	24	Yes	Mother	No	No	No	No	no	Yes	1	35	No			No							No		36.7	No
No	2114716	211	1	Yes	male	Yes	8.5	No	Yes	37.6			Negative	No		No	2015-07-15	298	9.79619	high	Yes	2016-05-09	2016-05-16	recovered	10	Yes	Mother	No	No	No	No	no	No						No			No	No	No	No	No		36.5	No
Yes	3232804	323	2	Yes	male	Yes	10	No	Yes	37	Yes		Negative	No		No	2014-10-15	735	24.1617	low	Yes	2016-10-19	2016-10-26	recovered	24	Yes	Mother	No	No	No	No	no	No						No							No		35.8	No
Yes	24312276	243	3	Yes	male	Yes	13	No	Yes	37.6			Negative	No		No	2013-10-15	951	31.2623	high	Yes	2016-05-23	2016-05-30	recovered	24	Yes	Mother	No	No	No	No	no	No						No			No	No	No	No	No		37.4	No
Yes	3042919	304	2	Yes	male	Yes	8.9	No	Yes	37.7			Negative	Yes	2	No	2016-01-15	299.606	9.84899	high	Yes	2016-11-18	2016-11-25	recovered	38	Yes	Mother	No	No	No	No	no	No						No							No		36.8	No
No	32611594	326	2	Yes	male	Yes	10	No	Yes	38.9			Negative	No		No	2014-07-15	577	18.9678	high	Yes	2016-02-12	2016-02-19	recovered	26	Yes	Grandmother	No	No	No	No	no	No						No			No	No	No	No	No		36.5
Yes	2282132	228	3	Yes	male	Yes	6	No	Yes	37	Yes		Negative	No		No	2015-11-15	366	12.0316	low	Yes	2016-11-20	2016-11-27	recovered	12	Yes	Mother	No	No	No	No	no	No						No							No		37	No
Yes	23821256	238	3	Yes	male	Yes	14.2	No	Yes	37.5			Negative	No		No	2013-10-15	1103	36.259	high	Yes	2016-10-22	2016-10-29	recovered	27	Yes	Mother	No	No	No	No	no	No						No							No		37.2	No
No	1801148013	180	1	Yes	female	Yes	6.5	No	Yes	36.5	Yes		Negative	No		No	2015-09-15	274.289	9.01672	low	Yes	2016-06-28	2016-07-05	recovered	13	Yes	Mother	No	No	No	No	no	No						No			No	No	No	No	No		36.8	No
No	21231525	212	1	Yes	male	Yes	7	No	Yes	37	Yes		Negative	No		No	2014-09-15	745.647	24.5117	low	Yes	2016-09-29	2016-10-06	recovered	14	Yes	Mother	No	No	No	No	no	No						No							No		36.2	No
Yes	30482185	304	2	Yes	female	Yes	7	No	Yes	37	Yes		Negative	No		No	2015-04-15	342	11.2426	low	Yes	2016-03-16	2016-03-23	recovered	12	Yes	Mother	No	No	No	No	no	No						No			No	No	No	No	No		36.5
Yes	3021436	302	2	Yes	female	Yes	8.2	No	Yes	38.5			Negative	No		No	2014-09-15	459	15.0888	high	Yes	2015-12-21	2015-12-28	recovered	12	Yes	Mother	No	No	No	No	no	No						No			No	No	No	No	No		36.5
Yes	2301874	230	3	Yes	female	Yes	10	No	Yes	37.6			Negative	No		No	2014-09-15	690.538	22.7001	high	Yes	2016-08-05	2016-08-12	recovered	12	Yes	Mother	No	No	No	No	no	No						No							No		37.2	No
Yes	3046697	304	2	Yes	male	Yes	13	No	Yes	37.6			Negative	No		No	2013-06-15	1044	34.3195	high	Yes	2016-04-28	2016-05-05	recovered	56	Yes	Mother	No	No	No	No	no	No						No			No	No	No	No	No		35.7	No
No	1215151	121	1	Yes	male	Yes	11.4	No	No		Yes		Negative	No		No	2013-02-15	1265.73	41.6086		Yes	2016-08-03	2016-08-10	recovered	12	Yes	Mother	No	No	No	No	no	No						No							No		36.5	No
Yes	120416	120	1	Yes	male	Yes	10	No	Yes	37	Yes		Negative	No		No	2012-10-15	1240	40.7627	low	Yes	2016-03-08 10:31:53	2016-03-21	recovered	36	Yes	Mother	No	No	No	No	no	No						No			No	No	No	No	No		36.5
Yes	304510310	304	2	Yes	female	Yes	12	No	Yes	37.6			Negative	No		No	2014-11-15	503	16.5352	high	Yes	2016-04-01	2016-04-08	recovered	48	Yes	Mother	No	No	No	No	no	No						No			No	No	No	No	No		36.5
Yes	23831216	238	3	Yes	male	Yes	15.1	No	Yes	37	Yes		Negative	No		No	2012-02-15	1496	49.1782	low	Yes	2016-03-28	2016-04-04	recovered	4	Yes	Mother	No	No	No	No	no	No						No			No	No	No	No	No	2	36.5
No	1198136	119	1	Yes	female	Yes	7	No	Yes	37.1	Yes		Negative	No		No	2014-09-15	519	17.0611	low	Yes	2016-02-16	2016-02-23	recovered	24	Yes	Mother	No	No	No	No	no	No						No			No	No	No	No	Yes	2	37	No
No	214155	214	1	Yes	male	Yes	7.6	No	Yes	37.7			Negative	No		No	2015-06-15	504	16.568	high	Yes	2016-10-31	2016-11-07	recovered	16	Yes	Mother	No	No	No	No	no	No						No							No		36	No
No	2143315	214	1	Yes	male	Yes	12	No	Yes	37.1	Yes		Negative	No		No	2013-05-15	1036	34.0565	low	Yes	2016-03-31	2016-04-07	recovered	32	Yes	Mother	No	No	No	No	no	No						No			No	No	No	No	No	5	36.5
Yes	3273610814	327	2	Yes	female	Yes	6.5	No	Yes	36.7	Yes		Negative	No		No	2015-06-15	284.647	9.35723	low	Yes	2016-03-25	2016-04-01	recovered	9	Yes	Mother	No	No	No	No	no	No						No			No	No	No	No	No		36.5
No	1172497	117	1	Yes	male	Yes	15	No	Yes	37	No	Yes	Negative	No		No	2013-10-15	920	30.2433	low	Yes	2016-05-26	2016-06-02	recovered	9	Yes	Mother	No	No	No	No	no	No						No			No	No	No	No	No		36.1	No
Yes	22224627	222	3	Yes	male	Yes	9	No	Yes	37.8			Negative	No		No	2016-01-15	304	9.99343	high	Yes	2016-11-20	2016-11-27	recovered	8	Yes	Mother	No	No	No	No	no	No						No							No		37.8
No	1851116	185	1	Yes	female	Yes	8.5	No	Yes	37	No	Yes	Negative	No		No	2013-08-15	1091.86	35.893	low	Yes	2016-08-10	2016-08-17	recovered	36	Yes	Mother	No	No	No	No	no	No						No							No		36.7	No
No	1011366	101	1	Yes	female	Yes	15	No	Yes	37.7			Negative	No		No	2012-07-15	1480.88	48.6812	high	Yes	2016-08-03	2016-08-10	recovered	41	Yes	Mother	No	No	No	No	no	No						No							No		36	No
Yes	24431475	244	3	Yes	female	Yes	15	No	Yes	37.5			Negative	No		No	2012-09-15	1523	50.0657	high	Yes	2016-11-16	2016-11-23	recovered	38	Yes	Stepmother	No	No	No	No	no	No						No							No		36.8	No
No	24322827	243	3	Yes	male	Yes	14.9	No	Yes	37.6			Negative	No		No	2011-05-15	1692.34	55.6325	high	Yes	2016-01-01	2016-01-08	recovered	55	Yes	Mother	No	No	No	No	no	No						No			No	No	No	No	No		36.2
No	10136110	101	1	Yes	male	Yes	8	No	Yes	36.7	Yes		Negative	No		No	2015-05-15	557	18.3103	low	Yes	2016-11-21	2016-11-28	recovered	6	Yes	Mother	No	No	No	No	no	No						No							No		37.2	No
No	10911772	109	1	Yes	female	Yes	10.2	No	Yes	37.1	Yes		Negative	Yes	2	No	2015-05-15	291	9.56608	low	Yes	2016-03-08	2016-03-15	recovered	6	Yes	Mother	No	No	No	No	no	No						No			No	No	No	No	No		36.5
No	1222353	122	1	Yes	male	Yes	10	No	Yes	36.5	Yes		Negative	No		No	2012-09-15	1462	48.0605	low	Yes	2016-09-16	2016-09-23	recovered	53	Yes	Mother	No	No	No	No	no	No						No							No		37.3	No
Yes	120716	120	1	Yes	female	Yes	12	No	Yes	36	Yes		Negative	No		No	2014-09-15	791	26.0026	low	Yes	2016-11-09	2016-11-16	recovered	26	Yes	Mother	No	No	No	No	no	No						No							No		36.1	No
Yes	26513006	265	3	Yes	female	Yes	4.5	No	Yes	37	Yes		Negative	No		No	2016-05-15	194	6.37738	low	Yes	2016-11-25	2016-12-02	recovered	6	Yes	Mother	No	No	No	No	no	No						No							No		36.9	No
Yes	32321055	323	2	Yes	female	Yes	14.7	No	Yes	37	Yes		Negative	No		No	2012-01-15	1499.35	49.2883	low	Yes	2016-02-23	2016-03-01	recovered	48	Yes	Mother	No	No	No	No	no	No						No			No	No	No	No	No		36.5
No	2172416	217	1	Yes	female	Yes	5.5	No	Yes	37.4	Yes		Negative	No		No	2016-08-15	102	3.35306	low	Yes	2016-11-24	2016-12-01	recovered	3	Yes	Mother	No	No	No	No	no	No						No							No		36.2	No
No	1103172	110	1	Yes	male	Yes	13	No	Yes	37.3	Yes		Negative	No		No	2014-04-15	792.439	26.0499	low	Yes	2016-06-17	2016-06-24	recovered	14	Yes	Mother	No	No	No	No	no	No						No			No	No	No	No	No		36	No
Yes	34011973	340	2	Yes	male	Yes	9	No	Yes	37.7			Negative	No		No	2012-10-15	1470	48.3235	high	Yes	2016-10-24	2016-10-31	recovered	48	Yes	Mother	No	No	No	No	no	No						No							No		36.4	No
No	18110140814008	181	1	Yes	female	Yes	9	No	Yes	36.6	Yes		Negative	No		No	2015-06-15	214	7.03485	low	Yes	2016-01-11	2016-01-18	recovered	7	Yes	Mother	No	No	No	No	no	No						No			No	No	No	No	No	1	36.5
No	1806634634	180	1	Yes	female	Yes	14	No	Yes	38			Negative	No		No	2013-01-15	1208.57	39.7295	high	Yes	2016-05-15	2016-05-22	recovered	12	Yes	Mother	No	No	No	No	no	No						No			No	No	No	No	No		36.7	No
Yes	2341917	234	3	Yes	male	Yes	8	No	Yes	37.3	Yes		Negative	No		No	2015-03-15	386	12.689	low	Yes	2016-04-04	2016-04-11	recovered	12	Yes	Mother	No	No	No	No	no	No						No			No	No	No	No	No	2	36.5
Yes	23411653	234	3	Yes	male	Yes	12	No	Yes	37.5			Negative	No		No	2012-11-15	1462	48.0605	high	Yes	2016-10-31	2016-11-07	recovered	36	Yes	Mother	No	No	No	No	no	No						No							No		36.8	No
No	1083467	108	1	Yes	female	Yes	7.8	No	Yes	36.7	Yes		Negative	No		No	2016-03-15	235	7.72518	low	Yes	2016-10-29	2016-11-05	recovered	7	Yes	Mother	No	No	No	No	no	No						No							No		36.1	No
Yes	3196396	319	2	Yes	male	Yes	14	No	Yes	37.3	Yes		Negative	No		No	2014-09-15	562	18.4747	low	Yes	2016-03-22	2016-03-29	recovered	5	Yes	Mother	No	No	No	No	no	No						No			No	No	No	No	No		36.5
No	2191115	219	1	Yes	male	Yes	8	No	Yes	37.5			Negative	No		No	2016-01-15	251	8.25115	high	Yes	2016-09-22	2016-09-29	recovered	7	Yes	Mother	No	No	No	No	no	No						No							No		36.5	No
No	2191424	219	1	Yes	male	Yes	6.6	No	Yes	36.6	Yes		Negative	No		No	2016-07-15	132	4.33925	low	Yes	2016-11-24	2016-12-01	recovered	4	Yes	Mother	No	No	No	No	no	No						No							No		36.3	No
No	2192303	219	1	Yes	female	Yes	8.6	No	Yes	37.1	Yes		Negative	No		No	2015-07-15	488	16.0421	low	Yes	2016-11-14	2016-11-21	recovered	16	Yes	Mother	No	No	No	No	no	No						No							No		36.2	No
No	2192403	219	1	Yes	female	Yes	9.5	No	Yes	36.5	Yes		Negative	No		No	2015-09-15	373	12.2617	low	Yes	2016-09-22	2016-09-29	recovered	12	Yes	Mother	No	No	No	No	no	No						No							No		36.2	No
No	2091407	209	1	Yes	female	Yes	13	No	Yes	38			Negative	No		No	2015-02-15	608	19.9869	high	Yes	2016-10-13	2016-10-20	recovered	20	Yes	Mother	No	No	No	No	no	No						No							No		36.1	No
No	110517	110	1	Yes	male	Yes	12	No	Yes	38.5			Negative	No		No	2014-07-15	737	24.2275	high	Yes	2016-07-21	2016-07-28	recovered	12	Yes	Mother	No	No	No	No	no	No						No							No		36.2	No
No	213136	213	1	Yes	female	Yes	11	No	Yes	37.5			Negative	No		No	2015-11-15	313.538	10.307	high	Yes	2016-09-23	2016-09-30	recovered	28	Yes	Mother	No	No	No	No	no	No						No							No		36.6	No
No	219314	219	1	Yes	male	Yes	6	No	Yes	36.7	Yes		Negative	No		No	2016-05-15	152	4.99671	low	Yes	2016-10-14	2016-10-21	recovered	5	Yes	Mother	No	No	No	No	no	No						No							No		36.5	No
Yes	220239	220	3	Yes	male	Yes	10.5	No	Yes	36.9	Yes		Negative	No		No	2015-05-15	440.525	14.4814	low	Yes	2016-07-28	2016-08-04	recovered	12	Yes	Mother	No	No	No	No	no	No						No							No		36	No
Yes	1793215	179	1	Yes	female	Yes	15	No	Yes	36.5	Yes		Negative	No		No	2012-11-15	1434	47.14	low	Yes	2016-10-19	2016-10-26	recovered	48	Yes	Mother	No	No	No	No	no	No						No							No		36.9	No
No	21931911	219	1	Yes	male	Yes	11.4	No	Yes	38.9			Negative	Yes	2	No	2013-06-15	1161.64	38.1869	high	Yes	2016-08-19	2016-08-26	recovered	12	Yes	Mother	No	No	No	No	no	No						No							No		36.5	No
Yes	3043733	304	2	Yes	male	Yes	12	No	Yes	36.5	Yes		Negative	Yes	2	No	2013-10-15	916	30.1118	low	Yes	2016-05-02	2016-05-09	recovered	6	Yes	Mother	No	No	No	No	no	No						No			No	No	No	No	No		36.7	No
No	1083586	108	1	Yes	female	Yes	9	No	Yes	36.7	Yes		Negative	No		No	2013-05-15	1023.08	33.6318	low	Yes	2016-03-08	2016-03-15	recovered	8	Yes	Mother	No	No	No	No	no	No						No			No	No	No	No	No		36.5
No	26712723	267	3	Yes	female	Yes	11	No	Yes	37.7			Negative	No		No	2015-07-15	471	15.4832	high	Yes	2016-10-28	2016-11-04	recovered	15	Yes	Mother	No	No	No	No	no	No						No							No		36	No
Yes	3193583	319	2	Yes	male	Yes	8.9	No	Yes	37.2	Yes		Negative	No		No	2014-08-15	593	19.4938	low	Yes	2016-03-22	2016-03-29	recovered	27	Yes	Mother	No	No	No	No	no	No						No			No	No	No	No	No		36.5
Yes	24331725	243	3	Yes	female	Yes	10.5	No	Yes	37.5			Negative	No		No	2014-12-15	705	23.1755	high	Yes	2016-11-19	2016-11-26	recovered	14	Yes	Mother	No	No	No	No	no	No						No							No		36.8	No
Yes	23011475	230	3	Yes	male	Yes	9.5	No	Yes	37.5			Negative	No		No	2014-05-15	886	29.1256	high	Yes	2016-10-17	2016-10-24	recovered	10	Yes	Mother	No	No	No	No	no	No						No							No		37.1	No
No	304316	304	2	Yes	male	Yes	14.5	No	Yes	37.7			Negative	No		No	2012-02-15	1395.4	45.8713	high	Yes	2015-12-10	2015-12-17	same	52	Yes	Mother	No	No	No	No	no	No						Yes	2	Child was still sick / not improving	No	No	No	No	No		36.5
Yes	2391472	239	3	Yes	female	Yes	9.5	No	Yes	37.5			Negative	No		No	2014-11-15	733	24.096	high	Yes	2016-11-17	2016-11-24	recovered	14	Yes	Mother	No	No	No	No	no	No						No							No		36.5	No
Yes	24622101	246	3	Yes	male	Yes	8.5	No	Yes	37.7			Negative	No		No	2015-06-15	340	11.1769	high	Yes	2016-05-20	2016-05-27	recovered	24	Yes	Mother	No	No	No	No	no	No						No			No	No	No	No	No		37.2	No
Yes	24621734	246	3	Yes	male	Yes	8.5	No	Yes	37.6			Negative	No		No	2015-11-15	330	10.8481	high	Yes	2016-10-10	2016-10-17	recovered	10	Yes	Mother	No	No	No	No	no	No						No							No		36.8	No
Yes	22131218	221	3	Yes	female	Yes	10.7	No	Yes	38.5			Negative	No		No	2015-01-15	638	20.973	high	Yes	2016-10-11	2016-10-18	recovered	21	Yes	Mother	No	No	No	No	no	No						No							No		36	No
No	219496	219	1	Yes	male	Yes	8	No	Yes	37	Yes		Negative	No		No	2015-10-15	316.855	10.416	low	Yes	2016-08-26	2016-09-02	recovered	10	Yes	Mother	No	No	No	No	no	No						No							No		36.5	No
Yes	2201133	220	3	Yes	female	Yes	5	No	Yes	36.4	Yes		Negative	No		No	2016-01-15	76	2.49836	low	Yes	2016-04-02	2016-04-09	recovered	24	Yes	Mother	No	No	No	No	no	No						No			No	No	No	No	No		36.5
No	119777	119	1	Yes	female	Yes	14	No	Yes	36.5	Yes		Negative	Yes	2	No	2012-08-15	1386.82	45.5892	low	Yes	2016-06-01	2016-06-08	recovered	48	Yes	Mother	No	No	No	No	no	No						No			No	No	No	No	No		36	No
Yes	24333093	243	3	Yes	female	Yes	8.2	No	Yes	36.5	Yes		Negative	No		No	2015-02-15	400.531	13.1667	low	Yes	2016-03-17	2016-03-24	recovered	25	Yes	Mother	No	No	No	No	no	No						No			No	No	No	No	No	2	36.5
No	11910314	119	1	Yes	female	Yes	16	No	Yes	36.8	Yes		Negative	No		No	2012-12-15	1179	38.7574	low	Yes	2016-03-04	2016-03-11	recovered	48	Yes	Mother	No	No	No	No	no	No						No			No	No	No	No	Yes	3	37	No
Yes	24331624	243	3	Yes	male	Yes	11	No	Yes	37.6			Negative	No		No	2015-05-15	371	12.1959	high	Yes	2016-05-20	2016-05-27	recovered	48	Yes	Mother	No	No	No	No	no	No						No			No	No	No	No	No		36.8	No
Yes	225110010	225	3	Yes	male	Yes	16.7	No	Yes	36	Yes		Negative	No		No	2014-08-15	615.733	20.241	low	Yes	2016-04-21 17:35:08	2016-05-23	recovered	47	Yes	Mother	No	No	No	No	no	No						No			No	No	No	No	No		35	No
Yes	2391776	239	3	Yes	female	Yes	9	No	Yes	37.5			Negative	No		No	2015-03-15	320	10.5194	high	Yes	2016-01-29	2016-02-05	recovered	14	Yes	Mother	No	No	No	No	no	No						No			No	No	No	No	No	2	36.5
No	11911259	119	1	Yes	male	Yes	6.2	No	Yes	36.6	No	Yes	Negative	No		No	2015-05-15	297	9.76331	low	Yes	2016-03-08	2016-03-15	recovered	4	Yes	Mother	No	No	No	No	no	No						No			No	No	No	No	Yes	3	36	No
Yes	323214425	323	2	Yes	male	Yes	6.7	No	Yes	37.5			Negative	No		No	2015-07-15	267.441	8.79161	high	Yes	2016-04-08	2016-04-15	recovered	10	Yes	Mother	No	No	No	No	no	No						No			No	No	No	No	No		36.5
Yes	3303365	330	2	Yes	female	Yes	6.5	No	Yes	37	Yes		Negative	No		No	2015-09-15	209	6.87048	low	Yes	2016-04-11	2016-04-18	recovered	36	Yes	Mother	No	No	No	No	no	No						No			No	No	No	No	No		36.5
No	1034534	103	1	Yes	female	Yes	9.5	No	Yes	37	Yes		Negative	No		No	2014-11-15	734	24.1289	low	Yes	2016-11-14	2016-11-21	recovered	24	Yes	Mother	No	No	No	No	no	No						No							No		36.8	No
Yes	2211318	221	3	Yes	male	Yes	9.5	No	Yes	37.5			Negative	No		No	2014-12-15	458	15.0559	high	Yes	2016-03-15	2016-03-22	recovered	12	Yes	Mother	No	No	No	No	no	No						No			No	No	No	No	No		36.5
No	116118	116	1	Yes	male	Yes	12	No	Yes	37.7			Negative	No		No	2013-02-15	1113	36.5878	high	Yes	2016-03-19	2016-03-26	recovered	17	Yes	Mother	No	No	No	No	no	No						No			No	No	No	No	No		36.5
No	10533069306908	105	1	Yes	female	Yes	7	No	Yes	37.5			Negative	No		No	2015-08-15	157.314	5.17141	high	Yes	2016-01-21	2016-01-28	recovered	24	Yes	Mother	No	No	No	No	no	No						No			No	No	No	No	No		36.5
Yes	22121424	221	3	Yes	male	Yes	5.3	No	Yes	37.5			Negative	No		No	2016-03-15	135.525	4.45514	high	Yes	2016-07-28	2016-08-04	recovered	13	Yes	Mother	No	No	No	No	no	No						No							No		36	No
No	2193107	219	1	Yes	male	Yes	7.6	No	Yes	37.9			Negative	No		No	2015-06-15	449.56	14.7784	high	Yes	2016-09-06	2016-09-13	recovered	12	Yes	Mother	No	No	No	No	no	No						No							No		35.9	No
No	22423085	224	3	Yes	male	Yes	10	No	Yes	37.8			Negative	No		No	2014-04-15	702	23.0769	high	Yes	2016-03-15	2016-03-22	recovered	27	Yes	Mother	No	No	No	No	no	No						No			No	No	No	No	No		36.5
Yes	26421835	264	3	Yes	male	Yes	13.5	No	Yes	37.5			Negative	No		No	2013-11-15	1043.45	34.3014	high	Yes	2016-09-23	2016-09-30	recovered	9	Yes	Father	No	No	No	No	no	No						No							No		36.5	No
No	22122506	221	3	Yes	male	Yes	10.2	No	Yes	37.2	Yes		Negative	No		No	2015-03-15	368	12.0973	low	Yes	2016-03-15	2016-03-22	recovered	16	Yes	Father	No	No	No	No	no	No						No			No	No	No	No	No		36.5
Yes	2303595	230	3	Yes	male	Yes	14	No	Yes	37.5			Negative	No		No	2013-11-15	1102	36.2262	high	Yes	2016-11-21	2016-11-28	recovered	36	Yes	Mother	No	No	No	No	no	No						No							No		37.2	No
Yes	345105	345	2	Yes	female	Yes	10.2	No	Yes	38.4			Negative	No		No	2013-10-15	860	28.2709	high	Yes	2016-02-24	2016-03-02	recovered	28	Yes	Mother	No	No	No	No	no	No						No			No	No	No	No	No		36.5
Yes	2363415	236	3	Yes	female	Yes	15.2	No	Yes	37.5			Negative	No		No	2012-03-15	1465.63	48.1797	high	Yes	2016-03-10	2016-03-17	recovered	26	Yes	Mother	No	No	No	No	no	No						No			No	No	No	No	No	2	36.5
Yes	22212115	222	3	Yes	female	Yes	7.5	No	Yes	37.8			Negative	No		No	2016-03-15	244	8.02104	high	Yes	2016-11-20	2016-11-27	recovered	6	Yes	Mother	No	No	No	No	no	No						No							No		37.8
No	1221100501100506	122	1	Yes	male			No	Yes	36	Yes		Negative	No		No	2011-10-15	1598.39	52.544	low	Yes	2016-03-04	2016-03-11	recovered	36	Yes	Mother	No	No	No	No	no	No						No			No	No	No	No	Yes	2	37	No
Yes	24431856	244	3	Yes	male	Yes	16	No	Yes	37.6			Negative	No		No	2011-11-15	1828	60.092	high	Yes	2016-11-16	2016-11-23	recovered	48	Yes	Mother	No	No	No	No	no	No						No							No		36.9	No
Yes	34012705	340	2	Yes	male	Yes	14	No	Yes	37.6			Negative	No		No	2013-10-15	1094	35.9632	high	Yes	2016-10-12	2016-10-19	recovered	36	Yes	Mother	No	No	No	No	no	No						No							No		35.8	No
Yes	221816	221	3	Yes	male	Yes	10.5	No	Yes	37.5			Negative	No		No	2014-01-15	725	23.833	high	Yes	2016-01-12	2016-01-19	recovered	24	Yes	Mother	No	No	No	No	no	No						No			No	No	No	No	No	2	36.5
Yes	22212516	222	3	Yes	male	Yes	8.3	No	Yes	37.5			Negative	No		No	2015-04-15	577	18.9678	high	Yes	2016-11-20	2016-11-27	recovered	16	Yes	Mother	No	No	No	No	no	No						No							No		37.5
Yes	10544100252	105	1	Yes	male	Yes	8	No	Yes	37.9			Negative	No		No	2013-11-15	941.73	30.9576	high	Yes	2016-07-04	2016-07-11	recovered	18	Yes	Mother	No	No	No	No	no	No						No			No	No	No	No	No		36	No
Yes	2152213	215	1	Yes	male	Yes	11.2	No	Yes	37.3	Yes		Negative	No		No	2013-11-15	1103	36.259	low	Yes	2016-11-22	2016-11-29	recovered	36	Yes	Mother	No	No	No	No	no	No						No							No		36.6	No
Yes	1011353	101	1	Yes	female			No	Yes	36.7	Yes		Negative	No		No	2012-12-15	1424.56	46.8296	low	Yes	2016-11-04	2016-11-11	recovered	46	Yes	Mother	No	No	No	No	no	No						No							No		37.1	No
Yes	2463826	246	3	Yes	male	Yes	6	No	Yes	37.6			Negative	Yes	2	No	2015-04-15	341.686	11.2323	high	Yes	2016-03-29	2016-04-05	recovered	36	Yes	Mother	No	No	No	No	no	No						No			No	No	No	No	No	2	36.5
No	2121944	212	1	Yes	female	Yes	7.2	No	Yes	37.8			Negative	No		No	2015-04-15	313	10.2893	high	Yes	2016-02-22	2016-02-29	recovered	10	Yes	Mother	No	No	No	No	no	No						No			No	No	No	No	No	3	36.5
Yes	26625752	266	3	Yes	male	Yes	10	No	Yes	38.6			Negative	No		No	2015-10-15	285.067	9.37105	high	Yes	2016-07-26 01:36:47	2016-08-03	recovered	26	Yes	Mother	No	No	No	No	no	No						No							No		36	No
Yes	11511483	115	1	Yes	male	Yes	8.8	No	Yes	37.6			Negative	No		No	2015-04-15	324	10.6509	high	Yes	2016-03-30	2016-04-06	recovered	46	Yes	Mother	No	No	No	No	no	No						No			No	No	No	No	No		36.5
No	10622056205609	106	1	Yes	male	Yes	8	No	Yes	38			Negative	No		No	2014-10-15	513	16.8639	high	Yes	2016-03-11 14:29:12	2016-03-22	recovered	16	Yes	Mother	No	No	No	No	no	No						No			No	No	No	No	No		36.5
Yes	1053905	105	1	Yes	female	Yes	12	No	Yes	37.5			Negative	No		No	2015-11-15	376	12.3603	high	Yes	2016-11-18	2016-11-25	recovered	24	Yes	Mother	No	No	No	No	no	No						No							No		36	No
No	1181425	118	1	Yes	male	Yes	12	No	Yes	36.5	Yes		Negative	No		No	2015-04-15	534.599	17.5739	low	Yes	2016-09-30	2016-10-07	recovered	36	Yes	Mother	No	No	No	No	no	No						No							No		36.1	No
Yes	22921109	229	3	Yes	female	Yes	9	No	Yes	37.5			Negative	No		No	2015-06-15	498	16.3708	high	Yes	2016-10-25	2016-11-01	recovered	14	Yes	Mother	No	No	No	No	no	No						No							No		36.9	No
Yes	3041416	304	2	Yes	female	Yes	8.3	No	Yes	37.7			Negative	No		No	2016-01-15	284	9.33596	high	Yes	2016-11-05	2016-11-12	recovered	24	Yes	Mother	No	No	No	No	no	No						No							No		36.1	No
Yes	222373	222	3	Yes	male	Yes	9.2	No	Yes	38			Negative	Yes	2	No	2015-06-15	487	16.0092	high	Yes	2016-10-11	2016-10-18	recovered	15	Yes	Father	No	No	No	No	no	No						No							No		37	No
Yes	1801107	180	1	Yes	female	Yes	8.6	No	Yes	36.9	No	Yes	Negative	No		No	2012-11-15	1451	47.6989	low	Yes	2016-11-04	2016-11-11	recovered	48	Yes	Father	No	No	No	No	no	No						No							No		36.9	No
Yes	1204181	120	1	Yes	female	Yes	6	No	Yes	36	Yes		Negative	No		No	2016-06-15	92	3.02433	low	Yes	2016-09-15	2016-09-22	recovered	3	Yes	Mother	No	No	No	No	no	No						No							No		37	No
Yes	24111577	241	3	Yes	male	Yes	11	No	Yes	37.5			Negative	No		No	2013-09-15	1158	38.0671	high	Yes	2016-11-16	2016-11-23	recovered	24	Yes	Mother	No	No	No	No	no	No						No							No		36.8	No
Yes	120445	120	1	Yes	female	Yes	7.3	No	Yes	36.4	Yes		Negative	No		No	2016-03-15	238	7.8238	low	Yes	2016-11-01	2016-11-08	recovered	7	Yes	Mother	No	No	No	No	no	No						No							No		36.1	No
Yes	2213139	221	3	Yes	male	Yes	11	No	Yes	37.8			Negative	No		No	2012-10-15	1249	41.0585	high	Yes	2016-03-11	2016-03-18	recovered	12	Yes	Mother	No	No	No	No	no	No						No			No	No	No	No	No		36.5
Yes	2661974	266	3	Yes	male	Yes	6.7	No	Yes	36.8	Yes		Negative	No		No	2015-10-15	283.643	9.32421	low	Yes	2016-07-24	2016-07-31	recovered	27	Yes	Mother	No	No	No	No	no	No						No							No		37	No
No	2121925	212	1	Yes	female	Yes	10	No	Yes	39.2			Negative	No		No	2014-03-15	732	24.0631	high	Yes	2016-03-31	2016-04-07	recovered	36	Yes	Mother	No	No	No	No	no	No						No			No	No	No	No	No	2	36.5
No	1011225	101	1	Yes	female	Yes	8.5	No	Yes	36.7	Yes		Negative	No		No	2015-02-15	537	17.6529	low	Yes	2016-08-05	2016-08-12	recovered	18	Yes	Mother	No	No	No	No	no	No						No							No		36	No
Yes	24331676	243	3	Yes	male	Yes	12	No	Yes	37.5			Negative	No		No	2014-10-15	766	25.1808	high	Yes	2016-11-19	2016-11-26	recovered	14	Yes	Mother	No	No	No	No	no	No						No							No		36.8	No
No	107913017	107	1	Yes	male	Yes	7.5	No	Yes	37.6			Negative	No		No	2015-05-15	382	12.5575	high	Yes	2016-06-08	2016-06-15	recovered	24	Yes	Mother	No	No	No	No	no	No						No			No	No	No	No	No		36.5	No
Yes	23532564	235	3	Yes	male	Yes	14	No	Yes	37.6			Negative	No		No	2014-09-15	766	25.1808	high	Yes	2016-10-20	2016-10-27	recovered	11	Yes	Mother	No	No	No	No	no	No						No							No		36.8	No
Yes	2242112	224	3	Yes	female	Yes	4.5	No	Yes	37.3	Yes		Negative	No		No	2015-10-15	393	12.9191	low	Yes	2016-11-11	2016-11-18	recovered	13	Yes	Mother	No	No	No	No	no	No						No							No		37	No
Yes	2242136	224	3	Yes	female	Yes	8	No	Yes	37	Yes		Negative	No		No	2014-06-15	731.285	24.0396	low	Yes	2016-06-15	2016-06-22	recovered	58	Yes	Mother	No	No	No	No	no	No						No			No	No	No	No	No		36.9	No
Yes	224223741	224	3	Yes	female	Yes	9	No	Yes	37	Yes		Negative	No		No	2015-01-15	663	21.7949	low	Yes	2016-11-08	2016-11-15	recovered	34	Yes	Mother	No	No	No	No	no	No						No							No		36.2	No
Yes	1012667	101	1	Yes	male	Yes	8.9	No	Yes	36.4	Yes		Negative	No		No	2016-05-15	82	2.6956	low	Yes	2016-08-05	2016-08-12	recovered	9	Yes	Mother	No	No	No	No	no	No						No							No		36.8	No
Yes	2262685	226	3	Yes	male	Yes	7.6	No	Yes	37.5			Negative	No		No	2016-03-15	149.601	4.91785	high	Yes	2016-08-11	2016-08-18	recovered	35	Yes	Mother	No	No	No	No	no	No						No							No		37	No
No	1013216	101	1	Yes	male	Yes	7.3	No	Yes	36.2	Yes		Negative	No		No	2015-07-15	385.882	12.6852	low	Yes	2016-08-03	2016-08-10	recovered	30	Yes	Mother	No	No	No	No	no	No						No							No		36.1	No
Yes	24331304	243	3	Yes	male	Yes	15	No	Yes	37.5			Negative	No		No	2013-10-15	1099	36.1275	high	Yes	2016-10-18	2016-10-25	recovered	24	Yes	Mother	No	No	No	No	no	No						No							No		36.9	No
Yes	33312738	333	2	Yes	female	Yes	8.5	No	No		No	Yes	Negative	No		No	2013-12-15	747	24.5562		Yes	2016-01-05	2016-01-12	recovered	24	Yes	Father	No	No	No	No	no	No						No			No	No	No	No	No		36.5
Yes	22451693	224	3	Yes	male	Yes	7	No	Yes	37	Yes		Negative	No		No	2015-07-15	488	16.0421	low	Yes	2016-11-11	2016-11-18	recovered	16	Yes	Mother	No	No	No	No	no	No						No							No		36.5	No
Yes	22414063	224	3	Yes	female	Yes	7.5	No	Yes	37.4	Yes		Negative	No		No	2015-06-15	254	8.34977	low	Yes	2016-02-25	2016-03-03	recovered	9	Yes	Mother	No	No	No	No	no	No						No			No	No	No	No	No		36.5
No	11321324	113	1	Yes	male	Yes	6	No	Yes	37.5			Negative	No		No	2016-02-15	235.65	7.74653	high	Yes	2016-10-07	2016-10-14	recovered	24	Yes	Mother	No	No	No	No	no	No						No							No		36.8	No
Yes	23012235	230	3	Yes	female	Yes	12	No	Yes	37.5			Negative	No		No	2014-03-15	850.601	27.9619	high	Yes	2016-07-13	2016-07-20	recovered	24	Yes	Mother	No	No	No	No	no	No						No							No		36.9	No
No	179214	179	1	Yes	male	Yes	7.4	No	Yes	37.8			Negative	No		No	2015-06-15	254	8.34977	high	Yes	2016-02-26	2016-03-04	recovered	9	Yes	Mother	No	No	No	No	no	No						No			No	No	No	No	No	1	36.5
Yes	304112581	304	2	Yes	female	Yes	10.5	No	Yes	37.4	Yes		Negative	No		No	2015-02-15	422	13.8725	low	Yes	2016-04-12	2016-04-19	recovered	13	Yes	Stepmother	No	No	No	No	no	No						No			No	No	No	No	No		36.5
Yes	10655025502508	106	1	Yes	male	Yes	7	No	Yes	37	Yes		Negative	No		No	2013-01-15	1126	37.0151	low	Yes	2016-02-19	2016-02-26	recovered	36	Yes	Mother	No	No	No	No	no	No						No			No	No	No	No	No		36.5
Yes	226321926	226	3	Yes	male	Yes	12	No	Yes	37.7			Negative	No		No	2013-03-15	1099	36.1275	high	Yes	2016-03-11	2016-03-18	recovered	26	Yes	Father	No	No	No	No	no	No						No			No	No	No	No	No		36.5
Yes	186440306	186	1	Yes	male	Yes	9	No	Yes	37.8			Negative	Yes	2	No	2015-11-15	338	11.1111	high	Yes	2016-10-18	2016-10-25	recovered	12	Yes	Mother	No	No	No	No	no	No						No							No		36.9	Yes
Yes	2392564	239	3	Yes	male	Yes	9	No	Yes	36.5	Yes		Negative	Yes	2	No	2015-04-15	492.608	16.1935	low	Yes	2016-08-19	2016-08-26	recovered	36	Yes	Mother	No	No	No	No	no	No						No							No		37.1	No
Yes	22522316	225	3	Yes	male	Yes	5.6	No	Yes	36.5	Yes		Negative	No		No	2015-08-15	236	7.75805	low	Yes	2016-05-13	2016-05-20	recovered	14	Yes	Mother	No	No	No	No	no	No						No			No	No	No	No	Yes	2	36.9	No
Yes	23922425	239	3	Yes	female	Yes	8.5	No	Yes	37.5			Negative	No		No	2015-10-15	399	13.1164	high	Yes	2016-11-17	2016-11-24	recovered	13	Yes	Mother	No	No	No	No	no	No						No							No		36.8	No
No	22523092	225	3	Yes	male	Yes	11.2	No	Yes	37	Yes		Negative	No		No	2014-09-15	527	17.3241	low	Yes	2016-03-04	2016-03-11	recovered	18	Yes	Mother	No	No	No	No	no	No						No			No	No	No	No	No		36.5
No	116117	116	1	Yes	female	Yes	12	No	Yes	37.6			Negative	No		No	2011-11-15	1572	51.6765	high	Yes	2016-03-19	2016-03-26	recovered	7	Yes	Mother	No	No	No	No	no	No						No			No	No	No	No	No		36.5
No	2192146	219	1	Yes	female	Yes	5.2	No	Yes	36.9	Yes		Negative	No		No	2016-08-15	101	3.32018	low	Yes	2016-11-24	2016-12-01	recovered	3	Yes	Mother	No	No	No	No	no	No						No							No		37	No
No	1091168	109	1	Yes	female	Yes	15	No	Yes	37.6			Negative	No		No	2013-10-15	869	28.5667	high	Yes	2016-03-23	2016-03-30	recovered	48	Yes	Mother	No	No	No	No	no	No						No			No	No	No	No	No		36.5
No	22531339	225	3	Yes	female	Yes	7	No	Yes	34.7	No	Yes	Negative	Yes	2	No	2014-09-15	521	17.1269	low	Yes	2016-02-17	2016-02-24	recovered	16	Yes	Mother	No	No	No	No	no	No						No			No	No	No	No	No		36.5
Yes	2441575	244	3	Yes	female	Yes	12	No	Yes	37.6			Negative	No		No	2014-05-15	841.507	27.6629	high	Yes	2016-09-02	2016-09-09	recovered	27	Yes	Mother	No	No	No	No	no	No						No							No		37	No
Yes	120514	120	1	Yes	male	Yes	9	No	Yes	36	No	Yes	Negative	No		No	2015-05-15	298	9.79619	low	Yes	2016-03-30	2016-04-06	recovered	12	Yes	Mother	No	No	No	No	no	No						No			No	No	No	No	No		36.5
Yes	1152514	115	1	Yes	male	Yes	10	No	Yes	36.5	Yes		Negative	No		No	2014-11-15	475	15.6147	low	Yes	2016-03-23	2016-03-30	recovered	34	Yes	Mother	No	No	No	No	no	No						No			No	No	No	No	No		36.5
Yes	225375	225	3	Yes	female	Yes	9	No	Yes	37	Yes		Negative	No		No	2015-02-15	395	12.9849	low	Yes	2016-03-11	2016-03-18	recovered	24	Yes	Mother	No	No	No	No	no	No						No			No	No	No	No	No		36.5
Yes	2261263	226	3	Yes	female	Yes	12	No	Yes	37.3	Yes		Negative	No		No	2014-01-15	793	26.0684	low	Yes	2016-03-17	2016-03-24	recovered	12	Yes	Mother	No	No	No	No	no	No						No			No	No	No	No	No		36.5
No	1034215	103	1	Yes	female	Yes	7.5	No	Yes	37	Yes		Negative	No		No	2014-10-15	742	24.3918	low	Yes	2016-10-28	2016-11-03	recovered	24	Yes	Mother	No	No	No	No	no	No						No							No		37	No
No	1012105	101	1	Yes	male	Yes	8.2	No	Yes	36.7	Yes		Negative	No		No	2016-02-15	281	9.23734	low	Yes	2016-11-22	2016-11-29	recovered	9	Yes	Mother	No	No	No	No	no	No						No							No		36.5	No
No	1042134	104	1	Yes	female	Yes	10.5	No	Yes	36.7	Yes		Negative	No		No	2012-10-15	1273	41.8475	low	Yes	2016-05-02	2016-05-09	recovered	12	Yes	Mother	No	No	No	No	no	No						No			No	No	No	No	No		37	No
No	1771455	177	1	Yes	female	Yes	5.6	No	Yes	37.5			Negative	No		No	2015-04-15	308	10.1249	high	Yes	2016-02-18	2016-02-25	recovered	11	Yes	Mother	No	No	No	No	no	No						No			No	No	No	No	No	1	36.5
Yes	26431566	264	3	Yes	female	Yes	11	No	Yes	37.3	Yes		Negative	No		No	2013-11-15	879	28.8955	low	Yes	2016-04-13	2016-04-20	recovered	12	Yes	Father	No	No	No	No	no	No						No			No	No	No	No	No		36.5
Yes	101385	101	1	Yes	male	Yes	12.4	No	Yes	36.6	Yes		Negative	No		No	2012-08-15	1560	51.2821	low	Yes	2016-11-15	2016-11-22	recovered	52	Yes	Mother	No	No	No	No	no	No						No							No		36	No
Yes	1151111	115	1	Yes	male	Yes	6.4	No	Yes	36	Yes		Negative	No		No	2015-07-15	229	7.52794	low	Yes	2016-03-02	2016-03-09	recovered	9	Yes	Mother	No	No	No	No	no	No						No			No	No	No	No	Yes	2	37	No
Yes	1062285	106	1	Yes	female	Yes	14	No	Yes	37.2	Yes		Negative	No		No	2012-11-15	1460	47.9947	low	Yes	2016-11-07	2016-11-14	recovered	48	Yes	Mother	No	No	No	No	no	No						No							No		36.5	No
No	1081627	108	1	Yes	male	Yes	7.5	No	Yes	36.7	Yes		Negative	No		No	2016-03-15	235	7.72518	low	Yes	2016-10-29	2016-11-05	recovered	7	Yes	Mother	No	No	No	No	no	No						No							No		36.1	No
Yes	323113	323	2	Yes	male	Yes	12	No	Yes	37	Yes		Negative	No		No	2014-01-15	954	31.3609	low	Yes	2016-08-26	2016-09-02	recovered	31	Yes	Mother	No	No	No	No	no	No						No							No		36.7	No
No	11942913	119	1	Yes	male	Yes	8.5	No	Yes	36.7	Yes		Negative	No		No	2014-05-15	643	21.1374	low	Yes	2016-02-17	2016-02-24	recovered	12	Yes	Mother	No	No	No	No	no	No						No			No	No	No	No	Yes	3	36	No
Yes	2272405	227	3	Yes	female	Yes	6.9	No	Yes	37.8			Negative	No		No	2015-08-15	216	7.10059	high	Yes	2016-03-02	2016-03-09	recovered	12	Yes	Mother	No	No	No	No	no	No						No			No	No	No	No	No	2	36.5
No	107120412041018	107	1	Yes	female	Yes	8	No	Yes	36.5	Yes		Negative	No		No	2015-04-15	314.332	10.3331	low	Yes	2016-02-23	2016-03-01	recovered	9	Yes	Mother	No	No	No	No	no	No						No			No	No	No	No	Yes	2	36	No
Yes	2432683	243	3	Yes	male	Yes	8	No	Yes	37.5			Negative	No		No	2015-08-15	279	9.1716	high	Yes	2016-05-20	2016-05-27	recovered	12	Yes	Mother	No	No	No	No	no	No						No			No	No	No	No	No		37.2	No
Yes	10533106310603	105	1	Yes	male	Yes	9	No	Yes	38			Negative	No		No	2012-03-15	1388	45.6279	high	Yes	2016-01-03	2016-01-10	recovered	36	Yes	Mother	No	No	No	No	no	No						No			No	No	No	No	No	2	36.5
No	2262364	226	3	Yes	female	Yes	12.8	No	Yes	36.5	Yes		Negative	No		No	2014-01-15	793	26.0684	low	Yes	2016-03-11	2016-03-18	recovered	7	Yes	Mother	No	No	No	No	no	No						No			No	No	No	No	No		36.5
No	1111681	111	1	Yes	female	Yes	14.2	No	No		Yes		Negative	No		No	2011-09-15	1771	58.2183		Yes	2016-07-21	2016-07-28	recovered	24	Yes	Mother	No	No	No	No	no	No						No							No		36.3	No
Yes	1857171	185	1	Yes	female	Yes	9.5	No	Yes	36.5	No	Yes	Negative	Yes	2	No	2014-12-15	667	21.9264	low	Yes	2016-10-12	2016-10-19	recovered	21	Yes	Mother	No	No	No	No	no	No						No							No		36.6	No
Yes	30611207	306	2	Yes	female	Yes	11	No	Yes	37.3	Yes		Negative	No		No	2012-12-15	1197.44	39.3635	low	Yes	2016-03-11	2016-03-18	recovered	36	Yes	Mother	No	No	No	No	no	No						No			No	No	No	No	No		36.5
Yes	2301254	230	3	Yes	male	Yes	12	No	Yes	37.5			Negative	No		No	2012-10-15	1407.48	46.2681	high	Yes	2016-08-22	2016-08-29	recovered	36	Yes	Mother	No	No	No	No	no	No						No							No		37.3	No
No	1864329	186	1	Yes	male	Yes	7.5	No	Yes	37.4	Yes		Negative	Yes	2	No	2016-03-15	155.645	5.11652	low	Yes	2016-08-17	2016-08-24	recovered	53	Yes	Father	No	No	No	No	no	No						No							No		36.7	No
Yes	2262667	226	3	Yes	male	Yes	8.8	No	Yes	37.6			Negative	No		No	2015-09-15	185	6.08153	high	Yes	2016-03-17	2016-03-24	recovered	19	Yes	Mother	No	No	No	No	no	No						No			No	No	No	No	No		36.5
Yes	3555286	355	2	Yes	male	Yes	12	No	Yes	37.5			Negative	No		No	2014-12-15	646.301	21.2459	high	Yes	2016-09-21	2016-09-28	recovered	36	Yes	Mother	No	No	No	No	no	No						No							No		36.1	No
Yes	3273775	327	2	Yes	male	Yes	8	No	Yes	37.5			Negative	No		No	2015-04-15	351.455	11.5534	high	Yes	2016-03-31	2016-04-07	recovered	13	Yes	Mother	No	No	No	No	no	No						No			No	No	No	No	No		36.5
Yes	22631316	226	3	Yes	male	Yes	9	No	Yes	36	Yes		Negative	No		No	2014-12-15	472	15.5161	low	Yes	2016-05-14	2016-05-21	recovered	24	Yes	Mother	No	No	No	No	no	No						No			No	No	No	No	No		35	No
Yes	22631467	226	3	Yes	female	Yes	8.6	No	Yes	37.7			Negative	Yes	2	No	2014-09-15	550	18.0802	high	Yes	2016-03-18	2016-03-25	recovered	7	Yes	Mother	No	No	No	No	no	No						No			No	No	No	No	No		36.5
No	1055603	105	1	Yes	female	Yes	9	No	Yes	37.2	Yes		Negative	No		No	2015-11-15	376	12.3603	low	Yes	2016-11-18	2016-11-25	recovered	12	Yes	Mother	No	No	No	No	no	No						No							No		36	No
No	2172649	217	1	Yes	male	Yes	6.8	No	Yes	37.4	Yes		Negative	No		No	2015-03-15	347	11.407	low	Yes	2016-03-03	2016-03-10	recovered	11	Yes	Mother	No	No	No	No	no	No						No			No	No	No	No	No		36.5
No	21021082	210	1	Yes	female	Yes	6.5	No	Yes	37	Yes		Negative	No		No	2015-09-15	395	12.9849	low	Yes	2016-10-13	2016-10-20	recovered	24	Yes	Mother	No	No	No	No	no	No						No							No		36.1	No
Yes	24621765	246	3	Yes	male	Yes	13	No	Yes	37.5			Negative	No		No	2013-03-15	1118	36.7521	high	Yes	2016-04-06	2016-04-13	recovered	36	Yes	Mother	No	No	No	No	no	No						No			No	No	No	No	No	2	36.5
No	22711907	227	3	Yes	male	Yes	9.6	No	Yes	37.2	Yes		Negative	No		No	2013-12-15	824	27.0874	low	Yes	2016-03-04	2016-03-11	recovered	26	Yes	Mother	No	No	No	No	no	No						No			No	No	No	No	No		36.5
Yes	2292708	229	3	Yes	male	Yes	8	No	No		Yes		Negative	No		No	2016-02-15	158.623	5.21443		Yes	2016-07-22	2016-07-29	recovered	24	Yes	Mother	No	No	No	No	no	No						No							No		37.1	No
Yes	22712923	227	3	Yes	male	Yes	10.1	No	Yes	37.5			Negative	No		No	2015-08-15	348.525	11.4571	high	Yes	2016-07-28	2016-08-04	recovered	14	Yes	Mother	No	No	No	No	no	No						No							No		36	No
Yes	30711396	307	2	Yes	male	Yes	10	No	Yes	37.5			Negative	No		No	2015-04-15	304	9.99343	high	Yes	2016-02-17	2016-02-24	recovered	10	Yes	Mother	No	No	No	No	no	No						No			No	No	No	No	No		36.5
Yes	304129	304	2	Yes	male	Yes	9.6	No	Yes	38			Negative	No		No	2013-08-15	853.656	28.0623	high	Yes	2015-12-16	2015-12-23	recovered	27	Yes	Mother	No	No	No	No	no	No						No			No	No	No	No	No		37
Yes	30451710	304	2	Yes	female	Yes	17.5	No	Yes	37	Yes		Negative	No		No	2011-09-15	1683	55.3254	low	Yes	2016-04-28	2016-05-05	recovered	17	Yes	Mother	No	No	No	No	no	No						No			No	No	No	No	No		36.5	No
No	2153816	215	1	Yes	female	Yes	9.2	No	Yes	37.2	Yes		Negative	No		No	2014-10-15	737	24.2275	low	Yes	2016-10-13	2016-10-20	recovered	24	Yes	Mother	No	No	No	No	no	No						No							No		36.8	No
No	2193445	219	1	Yes	female	Yes	9	No	Yes	37.1	Yes		Negative	No		No	2014-10-15	733	24.096	low	Yes	2016-10-17	2016-10-24	recovered	24	Yes	Mother	No	No	No	No	no	No						No							No		36.2	No
No	2183265	218	1	Yes	male	Yes	7	No	Yes	37.1	Yes		Negative	No		No	2015-07-15	373.502	12.2782	low	Yes	2016-07-22	2016-07-29	recovered	38	Yes	Mother	No	No	No	No	no	No						No							No		36.4	No
Yes	22732065	227	3	Yes	female	Yes	6.7	No	Yes	37	Yes		Negative	No		No	2015-12-15	337	11.0782	low	Yes	2016-10-26	2016-11-02	recovered	9	Yes	Mother	No	No	No	No	no	No						No							No		37	No
Yes	108116	108	1	Yes	female	Yes	9.5	No	Yes	36.5	Yes		Negative	No		No	2015-09-15	374.702	12.3176	low	Yes	2016-09-23	2016-09-30	recovered	24	Yes	Mother	No	No	No	No	no	No						No							No		36	No
Yes	3183164	318	2	Yes	female	Yes	9.1	No	Yes	36.9	Yes		Negative	No		No	2016-01-15	300	9.86193	low	Yes	2016-11-10	2016-11-17	recovered	10	Yes	Mother	No	No	No	No	no	No						No							No		36.5	No
Yes	22812183	228	3	Yes	male	Yes	8	No	Yes	36.8	Yes		Negative	No		No	2014-11-15	731	24.0302	low	Yes	2016-11-20	2016-11-27	recovered	24	Yes	Mother	No	No	No	No	no	No						No							No		36.8	No
Yes	24431855	244	3	Yes	male	Yes	16	No	Yes	37.5			Negative	No		No	2012-01-15	1767	58.0868	high	Yes	2016-11-16	2016-11-23	recovered	38	Yes	Mother	No	No	No	No	no	No						No							No		36.9	No
Yes	3045110101	304	2	Yes	male	Yes	10.1	No	Yes	37.5			Negative	Yes	2	No	2013-11-15	773	25.4109	high	Yes	2016-02-17	2016-02-24	recovered	20	Yes	Mother	No	No	No	No	no	No						No			No	No	No	No	No		36.5
Yes	2253428	225	3	Yes	female	Yes	13	No	Yes	36.5	Yes		Negative	No		No	2014-11-15	509	16.7324	low	Yes	2016-05-13	2016-05-20	recovered	12	Yes	Mother	No	No	No	No	no	No						No			No	No	No	No	Yes	3	36.5	No
Yes	24322664	243	3	Yes	female	Yes	15	No	Yes	37.6			Negative	No		No	2012-10-15	1253	41.19	high	Yes	2016-03-17	2016-03-24	recovered	12	Yes	Mother	No	No	No	No	no	No						No			No	No	No	No	No	2	36.5
No	228315	228	3	Yes	female	Yes	6.4	No	Yes	36.5	No	Yes	Negative	No		No	2015-09-15	185.617	6.10182	low	Yes	2016-03-02	2016-03-09	recovered	50	Yes	Mother	No	No	No	No	no	No						No			No	No	No	No	No	2	36.5
Yes	120215	120	1	Yes	female	Yes	7	No	Yes	36.5	Yes		Negative	No		No	2016-01-15	308	10.1249	low	Yes	2016-11-11	2016-11-18	recovered	10	Yes	Mother	No	No	No	No	no	No						No							No		36	No
Yes	2343776	234	3	Yes	female	Yes	7.5	No	Yes	37.5			Negative	No		No	2016-03-15	216	7.10059	high	Yes	2016-10-17	2016-10-24	recovered	12	Yes	Mother	No	No	No	No	no	No						No							No		36.9	No
Yes	101466	101	1	Yes	male	Yes	9	No	Yes	36.6	Yes		Negative	No		No	2014-08-15	821	26.9888	low	Yes	2016-11-05	2016-11-12	recovered	28	Yes	Mother	No	No	No	No	no	No						No							No		36.2	No
No	110312	110	1	Yes	male	Yes	9.5	No	Yes	37.6			Negative	No		No	2015-06-15	403.696	13.2707	high	Yes	2016-07-22	2016-07-29	recovered	24	Yes	Mother	No	No	No	No	no	No						No							No		36.2	No
No	2194175	219	1	Yes	male	Yes	7.9	No	Yes	36.4	Yes		Negative	No		No	2015-06-15	297	9.76331	low	Yes	2016-04-11	2016-04-18	recovered	36	Yes	Mother	No	No	No	No	no	No						No			No	No	No	No	No	1	36.5
Yes	30411015	304	2	Yes	female	Yes	15	No	Yes	37.5			Negative	No		No	2013-05-15	975.329	32.0621	high	Yes	2016-01-15	2016-01-22	recovered	28	Yes	Mother	No	No	No	No	no	No						No			No	No	No	No	No		36.5
No	120813	120	1	Yes	female	Yes	11.1	No	Yes	36.8	Yes		Negative	Yes	2	No	2012-02-15	1567	51.5122	low	Yes	2016-05-31 13:54:31	2016-07-07	recovered	12	Yes	Mother	No	No	No	No	no	No						No							No		36	No
Yes	230711466	230	3	Yes	male	Yes	7.6	No	Yes	37.5			Negative	No		No	2013-09-15	915.617	30.0992	high	Yes	2016-03-19	2016-03-26	recovered	24	Yes	Mother	No	No	No	No	no	No						No			No	No	No	No	No	2	36.5
Yes	2291736	229	3	Yes	male	Yes	12	No	Yes	37.6			Negative	No		No	2012-12-15	1378.54	45.3168	high	Yes	2016-09-23	2016-09-30	recovered	36	Yes	Mother	No	No	No	No	no	No						No							No		36.9	No
Yes	32111037	321	2	Yes	female	Yes	8.7	No	Yes	36.3	Yes		Negative	No		No	2015-02-15	417.462	13.7233	low	Yes	2016-04-07	2016-04-14	recovered	36	Yes	Mother	No	No	No	No	no	No						No			No	No	No	No	No		36.5
No	218316	218	1	Yes	female	Yes	7.9	No	Yes	37.8			Negative	No		No	2015-07-15	380.491	12.5079	high	Yes	2016-07-29	2016-08-05	recovered	24	Yes	Mother	No	No	No	No	no	No						No							No		36.5	No
Yes	280101654	280	2	Yes	male	Yes	7.1	No	Yes	36.4	Yes		Negative	No		No	2015-11-15	107	3.51742	low	Yes	2016-04-08	2016-04-15	recovered	32	Yes	Mother	No	No	No	No	no	No						No			No	No	No	No	No		36.5
Yes	2652665	265	3	Yes	male	Yes	11	No	Yes	37.8			Negative	Yes	2	No	2014-06-15	894	29.3886	high	Yes	2016-11-25	2016-12-02	recovered	29	Yes	Mother	No	No	No	No	no	No						No							No		36.7	No
No	2114638	211	1	Yes	male	Yes	8.5	No	Yes	37.5			Negative	No		No	2015-07-15	397.8	13.0769	high	Yes	2016-08-15	2016-08-22	recovered	36	Yes	Mother	No	No	No	No	no	No						No							No		36.7	No
Yes	24631434	246	3	Yes	female	Yes	12	No	Yes	37.5			Negative	No		No	2013-11-15	1081	35.5358	high	Yes	2016-10-31	2016-11-07	recovered	38	Yes	Mother	No	No	No	No	no	No						No							No		36.8	No
Yes	24232122	242	3	Yes	female	Yes	9.5	No	Yes	37.5			Negative	No		No	2014-09-15	791	26.0026	high	Yes	2016-11-14	2016-11-21	recovered	25	Yes	Mother	No	No	No	No	no	No						No							No		36.8	No
Yes	33833013	338	2	Yes	female	Yes	6.6	No	Yes	36.6	Yes		Negative	No		No	2015-08-15	230	7.56082	low	Yes	2016-04-01	2016-04-08	recovered	9	Yes	Mother	No	No	No	No	no	No						No			No	No	No	No	No		36.5
Yes	2292404	229	3	Yes	male	Yes	11.5	No	Yes	37.5			Negative	No		No	2013-11-15	1075	35.3386	high	Yes	2016-10-25	2016-11-01	recovered	36	Yes	Mother	No	No	No	No	no	No						No							No		36.8	No
Yes	26311949	263	3	Yes	female	Yes	10.5	No	Yes	37	Yes		Negative	Yes	2	No	2013-01-15	1074	35.3057	low	Yes	2016-02-09	2016-02-16	recovered	36	Yes	Mother	No	No	No	No	no	No						No			No	No	No	No	No	2	36.5
Yes	24711265	247	3	Yes	male	Yes	4.5	No	Yes	36.9	Yes		Negative	No		No	2015-07-15	261.84	8.6075	low	Yes	2016-04-01	2016-04-08	recovered	36	Yes	Mother	No	No	No	No	no	No						No			No	No	No	No	No	2	36.5
No	214224	214	1	Yes	female	Yes	10.5	No	Yes	36.5	Yes		Negative	No		No	2013-08-15	1090.62	35.8521	low	Yes	2016-08-09	2016-08-16	recovered	36	Yes	Mother	No	No	No	No	no	No						No							No		36.5	No
Yes	2462565	246	3	Yes	female	Yes	14.5	No	Yes	37.5			Negative	No		No	2011-12-15	1793	58.9415	high	Yes	2016-11-11	2016-11-18	recovered	36	Yes	Mother	No	No	No	No	no	No						No							No		37.2	No
Yes	24431237	244	3	Yes	female	Yes	15	No	Yes	37.7			Negative	No		No	2013-04-15	1236.51	40.6478	high	Yes	2016-09-02	2016-09-09	recovered	40	Yes	Mother	No	No	No	No	no	No						No							No		37	No
Yes	2283476	228	3	Yes	male	Yes	7.8	No	Yes	36.5	No	Yes	Negative	No		No	2015-08-15	216	7.10059	low	Yes	2016-03-16	2016-03-23	recovered	11	Yes	Mother	No	No	No	No	no	No						No			No	No	No	No	No		36.5
Yes	10533106310604	105	1	Yes	female	Yes	7	No	Yes	37.6			Negative	No		No	2014-01-15	717	23.57	high	Yes	2016-01-03	2016-01-10	recovered	12	Yes	Mother	No	No	No	No	no	No						No			No	No	No	No	No	2	36.5
Yes	22942537	229	3	Yes	female	Yes	10.5	No	Yes	37.4	Yes		Negative	No		No	2012-03-15	1487	48.8823	low	Yes	2016-04-13	2016-04-20	recovered	24	Yes	Mother	No	No	No	No	no	No						No			No	No	No	No	No	2	36.5
No	1011485	101	1	Yes	male	Yes	8.5	No	Yes	36.7	Yes		Negative	No		No	2014-08-15	792	26.0355	low	Yes	2016-10-15	2016-10-22	recovered	27	Yes	Mother	No	No	No	No	no	No						No							No		36.8	No
Yes	2301124	230	3	Yes	male	Yes	11.5	No	Yes	37.7			Negative	No		No	2012-09-15	1437.48	47.2543	high	Yes	2016-08-22	2016-08-29	recovered	36	Yes	Mother	No	No	No	No	no	No						No							No		37.2	No
Yes	226134	226	3	Yes	female	Yes	9.2	No	Yes	37	Yes		Negative	No		No	2015-09-15	395	12.9849	low	Yes	2016-10-14	2016-10-21	recovered	13	Yes	Mother	No	No	No	No	no	No						No							No		37	No
Yes	30411256	304	2	Yes	female	Yes	9	No	Yes	37.3	Yes		Negative	No		No	2014-04-15	711.328	23.3836	low	Yes	2016-03-21	2016-03-28	recovered	29	Yes	Mother	No	No	No	No	no	No						No			No	No	No	No	No		36.5
Yes	1865444	186	1	Yes	male	Yes	12	No	Yes	37	Yes		Negative	No		No	2014-09-15	751	24.6877	low	Yes	2016-10-05	2016-10-12	recovered	18	Yes	Mother	No	No	No	No	no	No						No							No		36.9	No
Yes	2342232	234	3	Yes	male	Yes	7	No	Yes	37.2	Yes		Negative	No		No	2014-01-15	794	26.1012	low	Yes	2016-04-12	2016-04-19	recovered	36	Yes	Mother	No	No	No	No	no	No						No			No	No	No	No	No	2	36.5
No	2164294	216	1	Yes	male	Yes	10	No	Yes	36.2	No	Yes	Negative	No		No	2014-06-15	775.7	25.4997	low	Yes	2016-07-29	2016-08-05	recovered	29	Yes	Mother	No	No	No	No	no	No						No							No		36.7	No
Yes	23011564	230	3	Yes	male	Yes	9	No	Yes	36.5	Yes		Negative	No		No	2013-05-15	1006	33.0703	low	Yes	2016-02-15	2016-02-22	recovered	24	Yes	Mother	No	No	No	No	no	No						No			No	No	No	No	No	2	36.5
Yes	23632616	236	3	Yes	male	Yes	7	No	Yes	37.5			Negative	No		No	2015-11-15	103	3.38593	high	Yes	2016-02-26	2016-03-04	recovered	4	Yes	Mother	No	No	No	No	no	No						No			No	No	No	No	No	2	36.5
Yes	2794594	279	2	Yes	male	Yes	7.8	No	Yes	37.4	Yes		Negative	No		No	2015-06-15	298.692	9.81894	low	Yes	2016-04-08	2016-04-15	recovered	46	Yes	Mother	No	No	No	No	no	No						No			No	No	No	No	No		36.5
No	3303223	330	2	Yes	female	Yes	13.2	No	Yes	37.5			Negative	No		No	2013-03-15	1330	43.7212	high	Yes	2016-11-04	2016-11-11	recovered	44	Yes	Father	No	No	No	No	no	No						No							No		36.4	No
Yes	2301283	230	3	Yes	female	Yes	8.5	No	Yes	37.5			Negative	No		No	2015-06-15	417.58	13.7271	high	Yes	2016-08-05	2016-08-12	recovered	13	Yes	Mother	No	No	No	No	no	No						No							No		37.1	No
Yes	2301304	230	3	Yes	female	Yes	8	No	Yes	37.5			Negative	No		No	2013-10-15	1018.46	33.48	high	Yes	2016-07-29	2016-08-05	recovered	11	Yes	Mother	No	No	No	No	no	No						No							No		36.9	No
Yes	227113	227	3	Yes	female	Yes	8	No	Yes	37.5			Negative	No		No	2013-04-15	1068	35.1085	high	Yes	2016-04-01	2016-04-08	recovered	18	Yes	Father	No	No	No	No	no	No						No			No	No	No	No	No		36.5
Yes	24333345	243	3	Yes	male	Yes	14	No	Yes	37.6			Negative	No		No	2012-04-15	1392	45.7594	high	Yes	2016-02-05	2016-02-12	recovered	49	Yes	Mother	No	No	No	No	no	No						No			No	No	No	No	No	2	36.5
Yes	23016202	230	3	Yes	male	Yes	6.5	No	Yes	36.8	Yes		Negative	No		No	2015-10-15	271.601	8.92838	low	Yes	2016-07-13	2016-07-20	recovered	24	Yes	Mother	No	No	No	No	no	No						No							No		37.1	No
Yes	2301654	230	3	Yes	male	Yes	12	No	Yes	37.5			Negative	No		No	2013-11-15	1102	36.2262	high	Yes	2016-11-21	2016-11-28	recovered	36	Yes	Mother	No	No	No	No	no	No						No							No		36.8	No
Yes	11412088	114	1	Yes	male	Yes	11	No	Yes	36.8	Yes		Negative	No		No	2014-11-15	458	15.0559	low	Yes	2016-06-01	2016-06-08	recovered	9	Yes	Mother	No	No	No	No	no	No						No			No	No	No	No	No		36.5	No
Yes	3045196	304	2	Yes	male	Yes	13	No	Yes	37.3	Yes		Negative	No		No	2011-10-15	1624	53.3859	low	Yes	2016-03-18	2016-03-25	recovered	48	Yes	Mother	No	No	No	No	no	No						No			No	No	No	No	No		36.5
Yes	1111335	111	1	Yes	female	Yes	10.2	No	Yes	37.1	Yes		Negative	No		No	2015-05-15	556	18.2774	low	Yes	2016-11-15	2016-11-22	recovered	18	Yes	Mother	No	No	No	No	no	No						No							No		37	No
Yes	2301614	230	3	Yes	female	Yes	10	No	Yes	37.6			Negative	No		No	2015-05-15	448.58	14.7462	high	Yes	2016-08-05	2016-08-12	recovered	10	Yes	Mother	No	No	No	No	no	No						No							No		36.9	No
Yes	24431294	244	3	Yes	male	Yes	16	No	Yes	37.5			Negative	No		No	2012-10-15	1493	49.0796	high	Yes	2016-11-16	2016-11-23	recovered	48	Yes	Mother	No	No	No	No	no	No						No							No		36.8	No
Yes	30711425	307	2	Yes	female	Yes	14	No	Yes	37.5			Negative	No		No	2014-11-15	510	16.7653	high	Yes	2016-04-08	2016-04-15	recovered	9	Yes	Mother	No	No	No	No	no	No						No			No	No	No	No	No		36.5
Yes	24321133	243	3	Yes	female	Yes	6	No	Yes	37.6			Negative	No		No	2015-12-15	331	10.881	high	Yes	2016-11-10	2016-11-17	recovered	10	Yes	Mother	No	No	No	No	no	No						No							No		36.8	No
No	1103244	110	1	Yes	male	Yes	9	No	Yes	36.8	Yes		Negative	No		No	2014-10-15	728	23.9316	low	Yes	2016-10-12	2016-10-19	recovered	24	Yes	Mother	No	No	No	No	no	No						No							No		36.1	No
Yes	2231455	223	3	Yes	female	Yes	6.8	No	Yes	37.2	Yes		Negative	No		No	2015-02-15	396	13.0178	low	Yes	2016-03-04	2016-03-11	recovered	12	Yes	Mother	No	No	No	No	no	No						No			No	No	No	No	No		36.5
Yes	26223375	262	3	Yes	male	Yes	10.9	No	Yes	37.6			Negative	No		No	2014-11-15	555	18.2446	high	Yes	2016-05-23	2016-05-30	recovered	27	Yes	Mother	No	No	No	No	no	No						No			No	No	No	No	No		35	No
Yes	120746	120	1	Yes	male	Yes	11	No	Yes	37	Yes		Negative	No		No	2012-10-15	1490	48.9809	low	Yes	2016-11-01	2016-11-08	recovered	48	Yes	Mother	No	No	No	No	no	No						No							No		36.7	No
No	1189435	118	1	Yes	female	Yes	8	No	Yes	37.5			Negative	No		No	2015-08-15	279.761	9.19663	high	Yes	2016-06-01	2016-06-08	recovered	12	Yes	Mother	No	No	No	No	no	No						No			No	No	No	No	No		36	No
Yes	11511209	115	1	Yes	female	Yes	9	No	Yes	36.8	Yes		Negative	No		No	2015-01-15	413	13.5766	low	Yes	2016-03-23	2016-03-30	recovered	24	Yes	Mother	No	No	No	No	no	No						No			No	No	No	No	No		36.5
No	185515	185	1	Yes	female	Yes	7.9	No	Yes	35.7	No	Yes	Negative	No		No	2013-05-15	982	32.2814	low	Yes	2016-01-16	2016-01-23	recovered	32	Yes	Mother	No	No	No	No	no	No						No			No	No	No	No	No	1	36.5
Yes	2341266	234	3	Yes	male	Yes	10.5	No	Yes	37.5			Negative	No		No	2014-09-15	763	25.0822	high	Yes	2016-10-17	2016-10-24	recovered	10	Yes	Mother	No	No	No	No	no	No						No							No		37.2	No
Yes	24321134	243	3	Yes	male	Yes	7.5	No	Yes	37.5			Negative	No		No	2015-11-15	370	12.1631	high	Yes	2016-11-19	2016-11-26	recovered	12	Yes	Mother	No	No	No	No	no	No						No							No		37.1	No
No	34533535	345	2	Yes	male	Yes	10.5	No	Yes	37.5			Negative	No		No	2014-07-15	783	25.7396	high	Yes	2016-09-05	2016-09-12	recovered	25	Yes	Mother	No	No	No	No	no	No						No							No		36.6	No
Yes	23511035	235	3	Yes	female	Yes	15	No	Yes	37.5			Negative	No		No	2013-10-15	1101	36.1933	high	Yes	2016-10-20	2016-10-27	recovered	24	Yes	Mother	No	No	No	No	no	No						No							No		36.9	No
Yes	2341974	234	3	Yes	male	Yes	8.2	No	Yes	37.5			Negative	No		No	2015-07-15	264	8.6785	high	Yes	2016-04-04	2016-04-11	recovered	12	Yes	Mother	No	No	No	No	no	No						No			No	No	No	No	No	2	36.5
No	1107404	110	1	Yes	female	Yes	7.5	No	Yes	36	Yes		Negative	No		No	2016-05-15	169	5.55556	low	Yes	2016-10-29	2016-11-05	recovered	5	Yes	Mother	No	No	No	No	no	No						No							No		36.1	No
Yes	120727	120	1	Yes	male	Yes	13	No	Yes	36.7	No	Yes	Negative	No		No	2013-05-15	1028	33.7936	low	Yes	2016-03-10	2016-03-17	recovered	5	Yes	Mother	No	No	No	No	no	No						No			No	No	No	No	No		36.5
Yes	22014105	220	3	Yes	male	Yes	8.9	No	Yes	36.8	Yes		Negative	Yes	2	No	2014-12-15	647.836	21.2964	low	Yes	2016-09-22	2016-09-29	recovered	18	Yes	Mother	No	No	No	No	no	No						No							No		36	No
No	2165386	216	1	Yes	female	Yes	7.6	No	Yes	37.5			Negative	No		No	2016-03-15	143.517	4.71785	high	Yes	2016-08-05	2016-08-12	recovered	7	Yes	Mother	No	No	No	No	no	No						No							No		36.2	No
Yes	2342894	234	3	Yes	female	Yes	10	No	Yes	36.5	Yes		Negative	No		No	2012-11-15	1383.46	45.4786	low	Yes	2016-08-29	2016-09-05	recovered	12	Yes	Mother	No	No	No	No	no	No						No							No		37.3	No
Yes	26731716	267	3	Yes	female	Yes	9	No	Yes	36	Yes		Negative	No		No	2015-12-15	301	9.89481	low	Yes	2016-11-04	2016-11-11	recovered	48	Yes	Mother	No	No	No	No	no	No						No							No		35.9	No
Yes	23431162	234	3	Yes	male	Yes	9.1	No	Yes	37.5			Negative	No		No	2014-05-15	690.654	22.7039	high	Yes	2016-04-04	2016-04-11	recovered	48	Yes	Mother	No	No	No	No	no	No						No			No	No	No	No	No	2	36.5
Yes	2672625	267	3	Yes	female	Yes	12.5	No	Yes	37.9			Negative	No		No	2013-05-15	995	32.7087	high	Yes	2016-02-03	2016-02-10	recovered	31	Yes	Mother	No	No	No	No	no	No						No			No	No	No	No	No	2	36.5
Yes	23432237	234	3	Yes	female	Yes	12	No	Yes	37.5			Negative	No		No	2014-10-15	761	25.0164	high	Yes	2016-11-14	2016-11-21	recovered	14	Yes	Mother	No	No	No	No	no	No						No							No		36.8	No
Yes	234330	234	3	Yes	female	Yes	8.9	No	Yes	36.8	No	Yes	Negative	No		No	2013-06-15	1087.56	35.7515	low	Yes	2016-06-06	2016-06-13	recovered	7	Yes	Mother	No	No	No	No	no	No						No			No	No	No	No	No		36.9	No
Yes	234336	234	3	Yes	male	Yes	7.6	No	Yes	37.3	Yes		Negative	No		No	2015-01-15	428.886	14.0988	low	Yes	2016-03-01	2016-03-08	recovered	10	Yes	Mother	No	No	No	No	no	No						No			No	No	No	No	No	2	36.5
Yes	34012326	340	2	Yes	female	Yes	11	No	Yes	37.7			Negative	No		No	2014-06-15	814	26.7587	high	Yes	2016-09-06	2016-09-13	recovered	27	Yes	Mother	No	No	No	No	no	No						No							No		37.1	No
No	2111985	211	1	Yes	male	Yes	10.5	No	Yes	37.3	Yes		Negative	No		No	2013-10-15	1115	36.6535	low	Yes	2016-11-03	2016-11-10	recovered	36	Yes	Mother	No	No	No	No	no	No						No							No		36.9	No
Yes	304827710	304	2	Yes	female	Yes	13.9	No	Yes	37.5			Negative	No		No	2015-08-15	369.338	12.1413	high	Yes	2016-08-18	2016-08-25	recovered	12	Yes	Father	No	No	No	No	no	No						No							No		36	No
No	1121937	112	1	Yes	male	Yes	10.7	No	Yes	37	No	Yes	Negative	No		No	2012-12-15	1174.81	38.6197	low	Yes	2016-03-16	2016-03-23	recovered	15	Yes	Mother	No	No	No	No	no	No						No			No	No	No	No	No		36.5
No	219447	219	1	Yes	male	Yes	7.8	No	Yes	37.2	Yes		Negative	No		No	2015-11-15	358	11.7686	low	Yes	2016-11-07	2016-11-14	recovered	11	Yes	Mother	No	No	No	No	no	No						No							No		36.6	No
Yes	23511265	235	3	Yes	female	Yes	12.5	No	Yes	37.5			Negative	No		No	2014-10-15	769	25.2794	high	Yes	2016-11-22	2016-11-29	recovered	14	Yes	Mother	No	No	No	No	no	No						No							No		37.1	No
No	122117	122	1	Yes	female	Yes	10.5	No	Yes	37.5			Negative	No		No	2014-09-15	753.649	24.7748	high	Yes	2016-10-07	2016-10-14	recovered	9	Yes	Mother	No	No	No	No	no	No						No							No		36.5	No
Yes	23511326	235	3	Yes	male	Yes	12.5	No	Yes	37.5			Negative	No		No	2013-12-15	1073	35.2728	high	Yes	2016-11-22	2016-11-29	recovered	36	Yes	Mother	No	No	No	No	no	No						No							No		36.8	No
Yes	23511994	235	3	Yes	male	Yes	8.2	No	Yes	37.3	Yes		Negative	No		No	2015-06-15	278.593	9.15822	low	Yes	2016-03-23	2016-03-30	recovered	24	Yes	Mother	No	No	No	No	no	No						No			No	No	No	No	No	2	36.5
Yes	23521407	235	3	Yes	female	Yes	15.2	No	Yes	37.5			Negative	No		No	2013-11-15	1103	36.259	high	Yes	2016-11-22	2016-11-29	recovered	36	Yes	Mother	No	No	No	No	no	No						No							No		36.7	No
Yes	23522233	235	3	Yes	female	Yes	10.5	No	Yes	37.5			Negative	No		No	2014-11-15	738	24.2604	high	Yes	2016-11-22	2016-11-29	recovered	16	Yes	Mother	No	No	No	No	no	No						No							No		36.8	No
No	22721669	227	3	Yes	female	Yes	6.8	No	Yes	36.5	Yes		Negative	No		No	2015-07-15	247	8.11966	low	Yes	2016-03-18	2016-03-25	recovered	12	Yes	Mother	No	No	No	No	no	No						No			No	No	No	No	No		36.5
No	120315	120	1	Yes	female	Yes	11	No	Yes	36.9	Yes		Negative	No		No	2014-06-15	632	20.7758	low	Yes	2016-03-10	2016-03-17	recovered	11	Yes	Mother	No	No	No	No	no	No						No			No	No	No	No	No		36.5
No	24321815	243	3	Yes	female	Yes	14	No	Yes	37.6			Negative	Yes	2	No	2015-01-15	365	11.9987	high	Yes	2016-01-15	2016-01-22	recovered	12	Yes	Mother	No	No	No	No	no	No						No			No	No	No	No	No	2	36.5
Yes	23532625	235	3	Yes	male	Yes	10	No	Yes	37.6			Negative	No		No	2015-01-15	407	13.3794	high	Yes	2016-02-26	2016-03-04	recovered	13	Yes	Mother	No	No	No	No	no	No						No			No	No	No	No	No	2	36.5
No	1053828	105	1	Yes	female	Yes	8.3	No	Yes	36.5	Yes		Negative	No		No	2015-08-15	331.562	10.8995	low	Yes	2016-07-11	2016-07-18	recovered	38	Yes	Mother	No	No	No	No	no	No						No							No		36	No
Yes	3194816	319	2	Yes	male	Yes	7	No	Yes	37.5			Negative	Yes	2	No	2015-06-15	193	6.34451	high	Yes	2015-12-25	2016-01-01	same	6	Yes	Mother	No	No	No	No	yes	Yes	7	41	No	No	No	No			No	No	No	No	No		36.5
Yes	24321107	243	3	Yes	female	Yes	8.5	No	Yes	37.5			Negative	No		No	2015-11-15	370	12.1631	high	Yes	2016-11-19	2016-11-26	recovered	12	Yes	Mother	No	No	No	No	no	No						No							No		36.8	No
No	2092279	209	1	Yes	male	Yes	8	No	Yes	37.3	Yes		Negative	No		No	2015-09-15	339.583	11.1632	low	Yes	2016-08-19	2016-08-26	recovered	3	Yes	Mother	No	No	No	No	no	No						No							No		37.4	No
No	22712928	227	3	Yes	male	Yes	8.7	No	Yes	36.5	Yes		Negative	No		No	2015-04-15	338	11.1111	low	Yes	2016-03-16	2016-03-23	recovered	48	Yes	Mother	No	No	No	No	no	No						No			No	No	No	No	No		36.5
Yes	23431973	234	3	Yes	male	Yes	5.6	No	Yes	37.5			Negative	Yes	2	No	2015-08-15	216.9	7.13019	high	Yes	2016-03-21	2016-03-28	recovered	22	Yes	Mother	No	No	No	No	no	No						No			No	No	No	No	No	2	36.5
Yes	2361705	236	3	Yes	female	Yes	8	No	Yes	37.1	Yes		Negative	No		No	2015-06-15	296	9.73044	low	Yes	2016-04-06	2016-04-13	recovered	48	Yes	Mother	No	No	No	No	no	No						No			No	No	No	No	No	2	36.5
No	110115	110	1	Yes	male	Yes	7.5	No	Yes	37.5			Negative	No		No	2015-12-15	210.601	6.92312	high	Yes	2016-07-12 14:26:00	2016-07-21	recovered	36	Yes	Mother	No	No	No	No	no	No						No							No		36.2	No
Yes	3383876	338	2	Yes	male	Yes	9	No	Yes	37.8			Negative	No		No	2015-04-15	352	11.5713	high	Yes	2016-04-01	2016-04-08	recovered	36	Yes	Father	No	No	No	No	no	No						No			No	No	No	No	No		36.5
Yes	23632546	236	3	Yes	female	Yes	5.9	No	Yes	36.5	Yes		Negative	Yes	2	No	2015-12-15	113	3.71466	low	Yes	2016-04-06	2016-04-13	recovered	10	Yes	Mother	No	No	No	No	no	No						No			No	No	No	No	No	2	36.5
No	1052154	105	1	Yes	male	Yes	10	No	Yes	37	Yes		Negative	No		No	2015-09-15	379.856	12.487	low	Yes	2016-09-28	2016-10-05	recovered	12	Yes	Mother	No	No	No	No	no	No						No							No		37	No
Yes	23632608	236	3	Yes	male	Yes	13	No	Yes	37.6			Negative	No		No	2014-04-15	696	22.8797	high	Yes	2016-03-04	2016-03-11	recovered	12	Yes	Mother	No	No	No	No	no	No						No			No	No	No	No	No	2	36.5
No	112215	112	1	Yes	female	Yes	8	No	Yes	37.5			Negative	No		No	2015-03-15	421	13.8396	high	Yes	2016-05-10	2016-05-17	recovered	24	Yes	Mother	No	No	No	No	no	No						No			No	No	No	No	No		36	No
Yes	30466851	304	2	Yes	male	Yes	9.5	No	Yes	37.6			Negative	Yes	2	No	2015-11-15	361.222	11.8745	high	Yes	2016-11-07	2016-11-14	recovered	36	Yes	Mother	No	No	No	No	no	No						No							No		36.8	No
Yes	237157	237	3	Yes	male	Yes	6.8	No	Yes	37.5			Negative	No		No	2013-10-15	948.746	31.1882	high	Yes	2016-05-20	2016-05-27	recovered	12	Yes	Mother	No	No	No	No	no	No						No			No	No	No	No	No		37.1	No
Yes	33316058	333	2	Yes	male	Yes	11	No	Yes	36.5		Yes	Negative	No		No	2013-08-15	966.388	31.7682	low	Yes	2016-04-07	2016-04-14	recovered	24	Yes	Mother	No	No	No	No	no	No						No			No	No	No	No	No		36.5
Yes	1041546	104	1	Yes	male	Yes	7	No	Yes	36.5	No	Yes	Negative	No		No	2015-08-15	405	13.3136	low	Yes	2016-10-12	2016-10-19	recovered	12	Yes	Mother	No	No	No	No	no	No						No							No		35.2	No
Yes	31841729	318	2	Yes	female	Yes	4.9	No	Yes	36.5	No	Yes	Negative	No		No	2015-05-15	334	10.9796	low	Yes	2016-04-13	2016-04-20	recovered	43	Yes	Father	No	No	No	No	no	No						No			No	No	No	No	No		36.5
Yes	32463564	324	2	Yes	female	Yes	7.8	No	Yes	37.5			Negative	No		No	2015-09-15	397	13.0506	high	Yes	2016-10-13	2016-10-20	recovered	13	Yes	Mother	No	No	No	No	no	No						No							No		36.2	No
No	2192913	219	1	Yes	female	Yes	7	No	Yes	36.5	Yes		Negative	No		No	2015-11-15	278.616	9.15897	low	Yes	2016-08-19	2016-08-26	recovered	8	Yes	Mother	No	No	No	No	no	No						No							No		36.7	No
Yes	22613045	226	3	Yes	male	Yes	12	No	Yes	37.1	Yes		Negative	No		No	2014-06-15	884	29.0598	low	Yes	2016-11-16	2016-11-23	recovered	26	Yes	Mother	No	No	No	No	no	No						No							No		36	No
Yes	23731854	237	3	Yes	male	Yes	12	No	Yes	37.8			Negative	No		No	2012-07-15	1405.75	46.2112	high	Yes	2016-05-20	2016-05-27	recovered	13	Yes	Mother	No	No	No	No	no	No						No			No	No	No	No	No		37.2	No
Yes	22911739	229	3	Yes	male	Yes	8.5	No	Yes	36.8	No	Yes	Negative	No		No	2015-03-15	579	19.0335	low	Yes	2016-10-14	2016-10-21	recovered	7	Yes	Mother	No	No	No	No	no	No						No							No		36.9	No
Yes	120815	120	1	Yes	male	Yes	7.2	No	Yes	37.3	Yes		Negative	No		No	2013-09-15	905	29.7502	low	Yes	2016-03-08 09:39:00	2016-04-04	recovered	18	Yes	Mother	No	No	No	No	no	No						No			No	No	No	No	No		36.5
Yes	24622164	246	3	Yes	female	Yes	8.3	No	Yes	36.7	Yes		Negative	No		No	2015-03-15	372	12.2288	low	Yes	2016-03-24	2016-03-31	recovered	9	Yes	Mother	No	No	No	No	no	No						No			No	No	No	No	No	2	36.5
Yes	23511613	235	3	Yes	male	Yes	8.9	No	Yes	36.5	Yes		Negative	No		No	2015-01-15	494	16.2393	low	Yes	2016-05-23	2016-05-30	recovered	14	Yes	Mother	No	No	No	No	no	No						No			No	No	No	No	No		37.1	No
Yes	24621984	246	3	Yes	male	Yes	9	No	Yes	37.8			Negative	No		No	2015-09-15	241	7.92242	high	Yes	2016-05-13	2016-05-20	recovered	24	Yes	Mother	No	No	No	No	no	No						No			No	No	No	No	No		37.4	No
Yes	2662575	266	3	Yes	male	Yes	7	No	Yes	37.5			Negative	No		No	2015-06-15	255	8.38264	high	Yes	2016-02-25	2016-03-03	recovered	8	Yes	Mother	No	No	No	No	no	No						No			No	No	No	No	Yes	3	37.4
No	1865438	186	1	Yes	male	Yes	9.2	No	Yes	36.2	Yes		Negative	No		No	2013-03-15	1118	36.7521	low	Yes	2016-04-09	2016-04-16	recovered	12	Yes	Mother	No	No	No	No	no	No						No			No	No	No	No	No	1	36.5
Yes	18610227	186	1	Yes	female	Yes	15.2	No	Yes	37.9			Negative	Yes	2	No	2015-02-15	572.374	18.8157	high	Yes	2016-09-09	2016-09-16	recovered	18	Yes	Mother	No	No	No	No	no	Yes	2	34	No			No							No		36.9	No
No	1834233	183	1	Yes	male	Yes	12	No	Yes	36.5	No	Yes	Negative	No		No	2011-12-15	1533	50.3945	low	Yes	2016-02-26	2016-03-04	recovered	50	Yes	Mother	No	No	No	No	no	No						No			No	No	No	No	No	1	36.5
Yes	23821706	238	3	Yes	female	Yes	14.5	No	Yes	37.5			Negative	No		No	2012-11-15	1428	46.9428	high	Yes	2016-10-13	2016-10-20	recovered	36	Yes	Mother	No	No	No	No	no	No						No							No		37.1	No
No	1093428	109	1	Yes	male	Yes	8.5	No	Yes	37.6			Negative	No		No	2015-04-15	478.58	15.7324	high	Yes	2016-08-05	2016-08-12	recovered	24	Yes	Mother	No	No	No	No	no	No						No							No		36.8	No
No	2156954	215	1	Yes	female	Yes	9	No	Yes	37.5			Negative	No		No	2016-01-15	216.584	7.11978	high	Yes	2016-08-18	2016-08-25	recovered	38	Yes	Mother	No	No	No	No	no	No						No							No		36.3	No
Yes	107585	107	1	Yes	male	Yes	10	No	Yes	35.6	Yes		Negative	No		No	2014-11-15	729	23.9645	low	Yes	2016-11-07	2016-11-14	recovered	24	Yes	Mother	No	No	No	No	no	No						No							No		36.5	No
Yes	24032055	240	3	Yes	female	Yes	10	No	Yes	37.5			Negative	No		No	2014-10-15	735	24.1617	high	Yes	2016-10-19	2016-10-26	recovered	14	Yes	Mother	No	No	No	No	no	No						No							No		36.8	No
No	1105113	110	1	Yes	male	Yes	8.5	No	Yes	37.5			Negative	No		No	2014-10-15	635.562	20.8929	high	Yes	2016-07-14	2016-07-21	recovered	14	Yes	Mother	No	No	No	No	no	No						No							No		36.1	No
Yes	22014516	220	3	Yes	female	Yes	11.2	No	Yes	36.5	Yes		Negative	No		No	2014-11-15	677.837	22.2826	low	Yes	2016-09-22	2016-09-29	recovered	28	Yes	Mother	No	No	No	No	no	No						No							No		37	No
Yes	2383316	238	3	Yes	female	Yes	8	No	Yes	37.5			Negative	No		No	2016-01-15	136	4.47074	high	Yes	2016-05-30	2016-06-06	recovered	7	Yes	Mother	No	No	No	No	no	No						No			No	No	No	No	No		37.2	No
Yes	2383344	238	3	Yes	male	Yes	10.5	No	Yes	37.5			Negative	No		No	2015-09-15	437	14.3655	high	Yes	2016-11-25	2016-12-02	recovered	12	Yes	Mother	No	No	No	No	no	No						No							No		36.7	No
Yes	238357	238	3	Yes	male	Yes	13	No	Yes	37.6			Negative	No		No	2013-10-15	1137	37.3767	high	Yes	2016-11-25	2016-12-02	recovered	24	Yes	Mother	No	No	No	No	no	No						No							No		36.8	No
Yes	3061122311	306	2	Yes	male	Yes	12.6	No	Yes	37	Yes		Negative	No		No	2014-03-15	914.7	30.069	low	Yes	2016-09-14	2016-09-21	recovered	12	Yes	Mother	No	No	No	No	no	No						No							No		36.3	No
No	1191147	119	1	Yes	female	Yes	6.5	No	Yes	37	Yes		Negative	No		No	2016-04-15	186	6.1144	low	Yes	2016-10-18	2016-10-25	recovered	6	Yes	Mother	No	No	No	No	no	No						No							No		36	No
Yes	2391142	239	3	Yes	male	Yes	13	No	Yes	37.5			Negative	No		No	2014-12-15	588.643	19.3505	high	Yes	2016-07-25	2016-08-01	recovered	36	Yes	Mother	No	No	No	No	no	No						No							No		36.9	No
No	22622787	226	3	Yes	female	Yes	9	No	Yes	37.6			Negative	No		No	2015-01-15	428	14.0697	high	Yes	2016-03-11	2016-03-18	recovered	13	Yes	Mother	No	No	No	No	no	No						No			No	No	No	No	No		36.5
Yes	2391161	239	3	Yes	male	Yes	9.8	No	Yes	36.5	Yes		Negative	Yes	2	No	2014-03-15	737	24.2275	low	Yes	2016-03-23	2016-03-30	recovered	5	Yes	Mother	No	No	No	No	no	No						No			No	No	No	No	No	2	36.5
Yes	2391191	239	3	Yes	male	No		No	Yes	36.9	Yes		Negative	No		No	2012-04-15	1457	47.8961	low	Yes	2016-04-13	2016-04-20	recovered	48	Yes	Mother	No	No	No	No	no	No						No			No	No	No	No	No	2	36.5
Yes	24212922	242	3	Yes	female	Yes	8	No	Yes	37.5			Negative	No		No	2014-08-15	518.392	17.0412	high	Yes	2016-01-15	2016-01-22	recovered	12	Yes	Mother	No	No	No	No	no	No						No			No	No	No	No	No	36	36.5
No	23411985	234	3	Yes	male	Yes	18.6	No	No		Yes		Negative	Yes	2	No	2011-11-15	1507	49.5398		Yes	2015-12-28	2016-01-04	recovered	59	Yes	Mother	No	No	No	No	no	No						No			No	No	No	No	No	2	36.5
Yes	2391513	239	3	Yes	female	Yes	8.6	No	Yes	37.5			Negative	No		No	2014-09-15	765	25.1479	high	Yes	2016-10-19	2016-10-26	recovered	14	Yes	Mother	No	No	No	No	no	No						No							No		36.9	No
No	103256205604	103	1	Yes	male	Yes	8.5	No	Yes	36.6	Yes		Negative	No		No	2015-05-15	276	9.07298	low	Yes	2016-02-19	2016-02-26	recovered	9	Yes	Mother	No	No	No	No	no	No						No			No	No	No	No	No		36.5
Yes	22411102	224	3	Yes	female	Yes	5.5	No	Yes	36.5	Yes		Negative	No		No	2014-10-15	758	24.9178	low	Yes	2016-11-11	2016-11-18	recovered	25	Yes	Mother	No	No	No	No	no	No						No							No		36.8	No
Yes	225236881	225	3	Yes	female	Yes	9.5	No	Yes	37.6			Negative	No		No	2015-05-15	531	17.4556	high	Yes	2016-10-27	2016-11-03	recovered	17	Yes	Mother	No	No	No	No	no	No						No							No		37	No
Yes	243183	243	3	Yes	female	Yes	11	No	Yes	37.5			Negative	No		No	2015-09-15	422	13.8725	high	Yes	2016-11-10	2016-11-17	recovered	12	Yes	Mother	No	No	No	No	no	No						No							No		36.9	No
Yes	24222611	242	3	Yes	female	Yes	6.6	No	Yes	36.5	No	Yes	Negative	No		No	2015-06-15	357.33	11.7465	low	Yes	2016-06-06	2016-06-13	recovered	36	Yes	Mother	No	No	No	No	no	No						No			No	No	No	No	No		36.8	No
Yes	2433286	243	3	Yes	male	Yes	10	No	Yes	37.7			Negative	No		No	2015-01-15	379	12.4589	high	Yes	2016-01-29	2016-02-05	recovered	12	Yes	Mother	No	No	No	No	no	No						No			No	No	No	No	No	2	36.5
Yes	3024108	302	2	Yes	female	Yes	9	No	Yes	37.6			Negative	No		No	2015-04-15	345	11.3412	high	Yes	2016-03-30	2016-04-06	recovered	19	Yes	Mother	No	No	No	No	no	No						No			No	No	No	No	No		36.5
Yes	23921905	239	3	Yes	male	Yes	7.5	No	Yes	37.5			Negative	No		No	2015-08-15	431	14.1683	high	Yes	2016-10-19	2016-10-26	recovered	14	Yes	Mother	No	No	No	No	no	No						No							No		36.8	No
Yes	185417	185	1	Yes	male	Yes	7.5	No	Yes	37.5			Negative	Yes	2	No	2015-10-15	381	12.5247	high	Yes	2016-10-27	2016-11-04	recovered	13	Yes	Father	No	No	No	No	no	Yes	2	36	No			No							No		37	Yes
Yes	24333144	243	3	Yes	male	Yes	13	No	Yes	37.5			Negative	No		No	2014-02-15	765	25.1479	high	Yes	2016-03-17	2016-03-24	recovered	16	Yes	Mother	No	No	No	No	no	No						No			No	No	No	No	No	2	36.5
Yes	23921943	239	3	Yes	female	Yes	15	No	Yes	37	Yes		Negative	No		No	2013-04-15	1256.68	41.3109	low	Yes	2016-09-22	2016-09-29	recovered	12	Yes	Mother	No	No	No	No	no	No						No							No		37.2	No
Yes	179716	179	1	Yes	male	Yes	7	No	Yes	36.5	Yes		Negative	Yes	2	No	2015-09-15	424	13.9382	low	Yes	2016-11-11	2016-11-18	recovered	14	Yes	Mother	No	No	No	No	no	No						No							No		36.3	No
Yes	30732501	307	2	Yes	male	Yes	10	No	Yes	37.6			Negative	No		No	2013-12-15	1038	34.1223	high	Yes	2016-10-24	2016-10-31	recovered	34	Yes	Mother	No	No	No	No	no	No						No							No		36	No
Yes	24331458	243	3	Yes	male	Yes	8.5	No	Yes	37.8			Negative	No		No	2014-10-15	586	19.2636	high	Yes	2016-05-23	2016-05-30	recovered	24	Yes	Mother	No	No	No	No	no	No						No			No	No	No	No	No		36.9	No
Yes	2652104	265	3	Yes	male	Yes	9	No	Yes	35.4	Yes		Negative	No		No	2015-07-15	259	8.51414	low	Yes	2016-03-28	2016-04-04	recovered	14	Yes	Father	No	No	No	No	no	No						No			No	No	No	No	No		36.5
Yes	23011125	230	3	Yes	female	Yes	8	No	Yes	38			Negative	Yes	2	No	2015-05-15	458.675	15.0781	high	Yes	2016-08-15	2016-08-22	recovered	24	Yes	Mother	No	No	No	No	no	No						No							No		36.9	No
Yes	266385	266	3	Yes	male	Yes	7	No	Yes	37.6			Negative	No		No	2015-02-15	360.354	11.846	high	Yes	2016-02-09	2016-02-16	recovered	11	Yes	Mother	No	No	No	No	no	No						No			No	No	No	No	No	2	36.5
Yes	2392471	239	3	Yes	female	Yes	6.5	No	Yes	37.5			Negative	No		No	2015-11-15	368	12.0973	high	Yes	2016-11-17	2016-11-24	recovered	11	Yes	Mother	No	No	No	No	no	No						No							No		36.8	No
No	3214568	321	2	Yes	female	Yes	15	No	Yes	37	Yes		Negative	No		No	2012-07-15	1481	48.6851	low	Yes	2016-08-04	2016-08-11	recovered	48	Yes	Mother	No	No	No	No	no	No						No							No		36.2	No
Yes	2463693	246	3	Yes	female	Yes	12.5	No	Yes	37.5			Negative	No		No	2014-10-15	754	24.7863	high	Yes	2016-11-07	2016-11-14	recovered	14	Yes	Mother	No	No	No	No	no	No						No							No		36.6	No
No	11512089	115	1	Yes	male	Yes	11	No	Yes	36.8	Yes		Negative	No		No	2014-12-15	428	14.0697	low	Yes	2016-06-01	2016-06-08	recovered	9	Yes	Mother	No	No	No	No	no	No						No			No	No	No	No	No		36	No
No	12055045	120	1	Yes	male	Yes	7	No	Yes	36.1	Yes		Negative	No		No	2016-04-15	207	6.80473	low	Yes	2016-11-01	2016-11-08	recovered	6	Yes	Mother	No	No	No	No	no	No						No							No		36.1	No
Yes	2301694	230	3	Yes	female	Yes	12	No	Yes	37.5			Negative	No		No	2014-10-15	768	25.2465	high	Yes	2016-11-21	2016-11-28	recovered	14	Yes	Mother	No	No	No	No	no	No						No							No		36.9	No
No	1222916	122	1	Yes	male	Yes	8.5	No	Yes	36.7	Yes		Negative	No		No	2014-09-15	732	24.0631	low	Yes	2016-09-16	2016-09-23	recovered	24	Yes	Mother	No	No	No	No	no	No						No							No		37	No
No	1186547	118	1	Yes	female	Yes	13	No	Yes	38			Negative	Yes	2	No	2013-02-15	1097	36.0618	high	Yes	2016-02-22	2016-02-29	recovered	36	Yes	Mother	No	No	No	No	no	No						No			No	No	No	No	No		36.5
Yes	2353455	235	3	Yes	male	Yes	12	No	Yes	36.5	Yes		Negative	No		No	2014-01-15	794.593	26.1208	low	Yes	2016-03-21	2016-03-28	recovered	13	Yes	Mother	No	No	No	No	no	No						No			No	No	No	No	No	2	36.5
Yes	24012606	240	3	Yes	male	Yes	7.5	No	Yes	37.5			Negative	No		No	2014-11-15	716	23.5371	high	Yes	2016-10-31	2016-11-07	recovered	12	Yes	Mother	No	No	No	No	no	No						No							No		36.9	No
Yes	24012945	240	3	Yes	female	Yes	20	No	Yes	37.6			Negative	No		No	2011-10-15	1620	53.2544	high	Yes	2016-03-21	2016-03-28	recovered	48	Yes	Mother	No	No	No	No	no	No						No			No	No	No	No	No	2	36.5
Yes	2401949	240	3	Yes	male	Yes	10.1	No	Yes	37.3	Yes		Negative	No		No	2014-03-15	754.67	24.8083	low	Yes	2016-04-07	2016-04-14	recovered	58	Yes	Mother	No	No	No	No	no	No						No			No	No	No	No	No	2	36.5
Yes	24121539	241	3	Yes	female	Yes	9.5	No	Yes	37		Yes	Negative	No		No	2013-03-15	1134.38	37.2906	low	Yes	2016-04-26	2016-05-03	recovered	14	Yes	Mother	No	No	No	No	no	No						No			No	No	No	No	No		37.3	No
No	24031036	240	3	Yes	male	Yes	11	No	Yes	37.5			Negative	No		No	2015-04-15	287	9.43458	high	Yes	2016-01-29	2016-02-05	recovered	12	Yes	Mother	No	No	No	No	no	No						No			No	No	No	No	No	2	36.5
No	1044385	104	1	Yes	male	Yes	7.6	No	Yes	36.5	Yes		Negative	Yes	2	No	2015-11-15	250.842	8.24594	low	Yes	2016-07-22	2016-07-29	recovered	7	Yes	Mother	No	No	No	No	no	No						No							No		36.1	No
Yes	186379	186	1	Yes	male	Yes	7.5	No	Yes	36.5	No	Yes	Negative	No		No	2016-02-15	190.756	6.27073	low	Yes	2016-08-23	2016-08-30	recovered	13	Yes	Mother	No	No	No	No	no	Yes	2	36	No			No							No		37	No
No	1011369	101	1	Yes	female	Yes	10.3	No	Yes	36.6	Yes		Negative	No		No	2011-08-15	1884	61.9329	low	Yes	2016-10-11	2016-10-18	recovered	44	Yes	Mother	No	No	No	No	no	No						No							No		37	No
No	116614	116	1	Yes	male	Yes	5.6	No	Yes	36.5	Yes		Negative	Yes	2	No	2016-05-15	131.687	4.32897	low	Yes	2016-09-23	2016-09-30	recovered	36	Yes	Mother	No	No	No	No	no	No						No							No		37.1	No
No	23731846	237	3	Yes	male	Yes	17	No	Yes	36.7	Yes		Negative	No		No	2013-06-15	909.387	29.8944	low	Yes	2015-12-07	2015-12-14	recovered	13	Yes	Father	No	No	No	No	no	No						No			No	No	No	No	No		37.2
Yes	2661231	266	3	Yes	male	Yes	6	No	Yes	36.5	Yes		Negative	No		No	2016-04-15	192	6.31164	low	Yes	2016-10-21	2016-10-28	recovered	4	Yes	Mother	No	No	No	No	no	No						No							No		36	No
Yes	24111556	241	3	Yes	male	Yes	7	No	Yes	36.2	Yes		Negative	No		No	2014-10-15	593.41	19.5072	low	Yes	2016-05-30	2016-06-06	recovered	8	Yes	Mother	No	No	No	No	no	No						No			No	No	No	No	No		37.1	No
Yes	23922301	239	3	Yes	male	Yes	7	No	Yes	37	Yes		Negative	No		No	2016-06-15	99.677	3.27669	low	Yes	2016-09-22	2016-09-29	recovered	11	Yes	Mother	No	No	No	No	no	No						No							No		36.9	No
Yes	3281167	328	2	Yes	male	Yes	6.8	No	Yes	37.5			Negative	No		No	2015-06-15	354.275	11.6461	high	Yes	2016-06-04	2016-06-11	recovered	10	Yes	Mother	No	No	No	No	no	No						No			No	No	No	No	No		36.5	No
No	109120161	109	1	Yes	female	Yes	6.5	No	Yes	36.6	Yes		Negative	No		No	2015-12-15	283.701	9.32612	low	Yes	2016-09-23	2016-09-30	recovered	9	Yes	Mother	No	No	No	No	no	No						No							No		37.2	No
Yes	3041581	304	2	Yes	female	Yes	17	No	Yes	37.6			Negative	No		No	2011-08-15	1760.43	57.871	high	Yes	2016-06-09	2016-06-16	recovered	57	Yes	Mother	No	No	No	No	no	No						No			No	No	No	No	No		35.9	No
Yes	2412254	241	3	Yes	male	Yes	10.5	No	Yes	37.5			Negative	No		No	2014-09-15	793	26.0684	high	Yes	2016-11-16	2016-11-23	recovered	14	Yes	Mother	No	No	No	No	no	No						No							No		37.1	No
Yes	2412358	241	3	Yes	female	Yes	10	No	Yes	37.5			Negative	No		No	2014-09-15	577	18.9678	high	Yes	2016-04-14	2016-04-21	recovered	5	Yes	Mother	No	No	No	No	no	No						No			No	No	No	No	No	2	36.5
Yes	2412805	241	3	Yes	female	Yes	8	No	Yes	37.6			Negative	No		No	2014-09-15	777	25.5424	high	Yes	2016-10-31	2016-11-07	recovered	12	Yes	Mother	No	No	No	No	no	No						No							No		36.9	No
No	107440219	107	1	Yes	male	Yes	8	No	Yes	36.7	Yes		Negative	No		No	2015-05-15	290	9.5332	low	Yes	2016-03-02	2016-03-09	recovered	10	Yes	Mother	No	No	No	No	no	No						No			No	No	No	No	Yes	2	37	No
Yes	2673124	267	3	Yes	female	Yes	13.5	No	Yes	37.4	No	Yes	Negative	No		No	2012-01-15	1543	50.7232	low	Yes	2016-04-10	2016-04-17	recovered	9	Yes	Mother	No	No	No	No	no	No						No			No	No	No	No	No		36.5
Yes	23511113	235	3	Yes	female	Yes	9	No	Yes	36.2	Yes		Negative	No		No	2014-01-15	794	26.1012	low	Yes	2016-05-23	2016-05-30	recovered	28	Yes	Mother	No	No	No	No	no	No						No			No	No	No	No	No		36.9	No
Yes	223392	223	3	Yes	female	Yes	8	No	Yes	36.6	No	Yes	Negative	No		No	2014-10-15	740	24.3261	low	Yes	2016-10-24	2016-10-31	recovered	24	Yes	Mother	No	No	No	No	no	No						No							No		36.9	No
No	214233	214	1	Yes	female	Yes	6.2	No	Yes	36.9	Yes		Negative	No		No	2015-09-15	392	12.8863	low	Yes	2016-10-11	2016-10-18	recovered	12	Yes	Mother	No	No	No	No	no	No						No							No		36	No
Yes	2661029294	266	3	Yes	male	Yes	8	No	Yes	37.5			Negative	No		No	2013-02-15	1070	35.1742	high	Yes	2016-01-19	2016-01-26	recovered	48	Yes	Mother	No	No	No	No	no	No						No			No	No	No	No	No	2	36.5
Yes	31942112	319	2	Yes	male	Yes	14	No	Yes	37.3	Yes		Negative	No		No	2014-09-15	554	18.2117	low	Yes	2016-03-22	2016-03-29	recovered	48	Yes	Mother	No	No	No	No	no	No						No			No	No	No	No	No		36.5
Yes	24621256	246	3	Yes	female	Yes	14	No	Yes	37.5			Negative	No		No	2012-12-15	1427	46.9099	high	Yes	2016-11-11	2016-11-18	recovered	48	Yes	Mother	No	No	No	No	no	No						No							No		36.9	No
Yes	22415351	224	3	Yes	female	Yes	9	No	Yes	36.7	No	Yes	Negative	No		No	2014-12-15	682	22.4195	low	Yes	2016-10-27	2016-11-03	recovered	22	Yes	Mother	No	No	No	No	no	No						No							No		36.5	No
No	1191185	119	1	Yes	male	Yes	5.5	No	Yes	36.5	Yes		Negative	No		No	2016-07-15	95	3.12295	low	Yes	2016-10-18	2016-10-25	recovered	3	Yes	Mother	No	No	No	No	no	No						No							No		36.8	No
Yes	2452792	245	3	Yes	male	Yes	8.5	No	Yes	37.5			Negative	No		No	2015-12-15	304	9.99343	high	Yes	2016-10-14	2016-10-21	recovered	14	Yes	Mother	No	No	No	No	no	No						No							No		36.9	No
Yes	24231316	242	3	Yes	male	Yes	12	No	Yes	37.5			Negative	No		No	2014-10-15	761	25.0164	high	Yes	2016-11-14	2016-11-21	recovered	14	Yes	Mother	No	No	No	No	no	No						No							No		36.9	No
Yes	3041268	304	2	Yes	female	Yes	7	No	Yes	35.9	No	Yes	Negative	No		No	2015-01-15	442	14.5299	low	Yes	2016-04-01	2016-04-08	recovered	18	Yes	Father	No	No	No	No	no	No						No			No	No	No	No	No		36.5
Yes	2292388	229	3	Yes	male	Yes	11.2	No	Yes	37.5			Negative	No		No	2013-09-15	1136	37.3439	high	Yes	2016-10-25	2016-11-01	recovered	24	Yes	Mother	No	No	No	No	no	No						No							No		36.8	No
No	183244014	183	1	Yes	female	Yes	9.5	No	Yes	36.6	Yes		Negative	No		No	2014-01-15	789	25.9369	low	Yes	2016-03-30	2016-04-06	recovered	31	Yes	Mother	No	No	No	No	no	No						No			No	No	No	No	No	1	36.5
Yes	2661595	266	3	Yes	male	Yes	7	No	Yes	37.2	No	Yes	Negative	No		No	2015-03-15	589	19.3623	low	Yes	2016-10-21	2016-10-28	recovered	17	Yes	Mother	No	No	No	No	no	No						No							No		36	No
Yes	2661635	266	3	Yes	male	Yes	15.8	No	Yes	37.6			Negative	No		No	2013-10-15	917.453	30.1595	high	Yes	2016-04-21	2016-04-28	recovered	9	Yes	Mother	No	No	No	No	no	No						No			No	No	No	No	No		36.5
Yes	24332829	243	3	Yes	male	Yes	13	No	Yes	37.6			Negative	No		No	2014-12-15	418	13.741	high	Yes	2016-02-05	2016-02-12	recovered	13	Yes	Mother	No	No	No	No	no	No						No			No	No	No	No	No	2	36.5
Yes	23422954	234	3	Yes	female	Yes	15	No	Yes	37.5			Negative	No		No	2011-09-15	1873	61.5713	high	Yes	2016-10-31	2016-11-07	recovered	48	Yes	Mother	No	No	No	No	no	No						No							No		37.2	No
No	10710399	107	1	Yes	male	Yes	12	No	Yes	35.7	Yes		Negative	No		No	2014-01-15	812	26.693	low	Yes	2016-04-12	2016-04-19	recovered	10	Yes	Mother	No	No	No	No	no	No						No			No	No	No	No	No		36.5
Yes	304199101	304	2	Yes	female	Yes	7	No	Yes	37.1	Yes		Negative	No		No	2015-05-15	280	9.20447	low	Yes	2016-02-26	2016-03-04	recovered	10	Yes	Mother	No	No	No	No	no	No						No			No	No	No	No	No		36.5
Yes	112154	112	1	Yes	female	Yes	5.5	No	Yes	37	Yes		Negative	No		No	2015-09-15	236	7.75805	low	Yes	2016-05-10	2016-05-17	recovered	27	Yes	Mother	No	No	No	No	no	No						No			No	No	No	No	No		37	No
Yes	3321784	332	2	Yes	female	Yes	4.8	No	Yes	37.7			Negative	Yes	2	No	2015-07-15	225	7.39645	high	Yes	2016-02-25	2016-03-03	recovered	7	Yes	Mother	No	No	No	No	no	No						No			No	No	No	No	No		36.5
Yes	306111947	306	2	Yes	female	Yes	12	No	Yes	37.7			Negative	No		No	2014-05-15	653	21.4661	high	Yes	2016-02-26	2016-03-04	recovered	24	Yes	Father	No	No	No	No	no	No						No			No	No	No	No	No		36.5
No	32811437	328	2	Yes	female	Yes	7	No	Yes	36.5	Yes		Negative	No		No	2015-09-15	391	12.8534	low	Yes	2016-10-06	2016-10-13	recovered	12	Yes	Mother	No	No	No	No	no	No						No							No		35.8	No
Yes	225119781	225	3	Yes	female	Yes	10.3	No	Yes	37.8			Negative	No		No	2015-04-15	561	18.4418	high	Yes	2016-10-27	2016-11-03	recovered	19	Yes	Mother	No	No	No	No	no	No						No							No		37	No
Yes	2431755	243	3	Yes	male	Yes	12	No	Yes	37.5			Negative	No		No	2014-10-15	766	25.1808	high	Yes	2016-11-19	2016-11-26	recovered	14	Yes	Mother	No	No	No	No	no	No						No							No		36.8	No
No	18656500608	186	1	Yes	female	Yes	7.5	No	Yes	36.8	Yes		Negative	No		No	2014-04-15	625	20.5457	low	Yes	2016-01-01	2016-01-08	recovered	19	Yes	Mother	No	No	No	No	no	No						No			No	No	No	No	No		36.6
No	11421874	114	1	Yes	male	Yes	7	No	Yes	35.5	Yes		Negative	No		No	2015-09-15	162	5.32544	low	Yes	2016-03-08	2016-03-15	recovered	7	Yes	Mother	No	No	No	No	no	No						No			No	No	No	No	Yes	3	37	No
Yes	22623641	226	3	Yes	female	Yes	6.1	No	Yes	36.8	Yes		Negative	No		No	2015-08-15	452	14.8586	low	Yes	2016-11-09	2016-11-16	recovered	15	Yes	Mother	No	No	No	No	no	No						No							No		36	No
Yes	24631836	246	3	Yes	female	Yes	15	No	Yes	37.5			Negative	No		No	2012-12-15	1416	46.5483	high	Yes	2016-10-31	2016-11-07	recovered	36	Yes	Mother	No	No	No	No	no	No						No							No		37.2	No
Yes	33022675	330	2	Yes	female	Yes	11.5	No	Yes	38			Negative	Yes	2	No	2012-01-15	1492	49.0467	high	Yes	2016-02-15	2016-02-22	recovered	48	Yes	Mother	No	No	No	No	no	No						No			No	No	No	No	No		36.5
Yes	2472555	247	3	Yes	female	Yes	5.1	No	Yes	36.5	Yes		Negative	No		No	2015-12-15	118.633	3.89984	low	Yes	2016-04-11	2016-04-18	recovered	10	Yes	Mother	No	No	No	No	no	No						No			No	No	No	No	No	2	36.5
No	2163627	216	1	Yes	male	Yes	9	No	Yes	36.5	Yes		Negative	No		No	2015-08-15	363	11.9329	low	Yes	2016-08-12	2016-08-19	recovered	16	Yes	Mother	No	No	No	No	no	No						No							No		35.5	No
Yes	30431225	304	2	Yes	female	Yes	13.2	No	Yes	37.2	Yes		Negative	No		No	2014-01-15	838.613	27.5678	low	Yes	2016-05-02	2016-05-09	recovered	7	Yes	Mother	No	No	No	No	no	No						No			No	No	No	No	No		36.9	No
Yes	32511974	325	2	Yes	male	Yes	9	No	Yes	37.6			Negative	No		No	2015-11-15	375	12.3274	high	Yes	2016-11-24	2016-12-01	recovered	12	Yes	Mother	No	No	No	No	no	No						No							No		36.3	No
Yes	2662611	266	3	Yes	female	Yes	7	No	Yes	36.7	No	Yes	Negative	No		No	2015-09-15	422	13.8725	low	Yes	2016-11-09	2016-11-16	recovered	14	Yes	Mother	No	No	No	No	no	No						No							No		37	No
Yes	24621655	246	3	Yes	male	Yes	15	No	Yes	39			Negative	No		No	2013-08-15	876.5	28.8133	high	Yes	2016-01-08	2016-01-15	recovered	1	Yes	Mother	No	No	No	No	no	No						No			No	No	No	No	No	2	36.5
No	1186566	118	1	Yes	male	Yes	13	No	Yes	37.8			Negative	No		No	2013-02-15	1103.4	36.2723	high	Yes	2016-02-23	2016-03-01	recovered	36	Yes	Mother	No	No	No	No	no	No						No			No	No	No	No	Yes	2	36	No
Yes	2471905	247	3	Yes	female	Yes	16	No	Yes	36.9	Yes		Negative	No		No	2011-12-15	1579.66	51.9283	low	Yes	2016-04-11	2016-04-18	recovered	10	Yes	Mother	No	No	No	No	no	No						No			No	No	No	No	No	2	36.5
No	117119	117	1	Yes	male	Yes	11	No	Yes	36	Yes		Negative	No		No	2012-10-15	1482	48.7179	low	Yes	2016-10-29	2016-11-05	recovered	48	Yes	Mother	No	No	No	No	no	No						No							No		36.5	No
Yes	321277	321	2	Yes	male	Yes	8.9	No	Yes	36.3	Yes		Negative	No		No	2014-02-15	670	22.025	low	Yes	2016-01-12	2016-01-19	recovered	23	Yes	Mother	No	No	No	No	no	No						No			No	No	No	No	No		36.5
Yes	33212175	332	2	Yes	female	Yes	9.8	No	Yes	37.8			Negative	No		No	2014-02-15	734	24.1289	high	Yes	2016-02-25	2016-03-03	recovered	36	Yes	Mother	No	No	No	No	no	No						No			No	No	No	No	No		36.5
Yes	24321567	243	3	Yes	male	Yes	10.2	No	Yes	37.5			Negative	No		No	2015-06-15	340	11.1769	high	Yes	2016-05-20	2016-05-27	recovered	12	Yes	Mother	No	No	No	No	no	No						No			No	No	No	No	No		36.6	No
Yes	2382219	238	3	Yes	female	Yes	13.5	No	Yes	37.5			Negative	No		No	2013-12-15	1042	34.2538	high	Yes	2016-10-22	2016-10-29	recovered	27	Yes	Mother	No	No	No	No	no	No						No							No		36.8	No
Yes	118758	118	1	Yes	female	Yes	10	No	Yes	37.8			Negative	Yes	2	No	2015-07-15	169	5.55556	high	Yes	2016-01-05	2016-01-12	recovered	24	Yes	Mother	No	No	No	No	no	No						No			No	No	No	No	No	2	36.5
Yes	22122726	221	3	Yes	male	Yes	10.7	No	Yes	37.5			Negative	No		No	2014-04-15	702	23.0769	high	Yes	2016-03-15	2016-03-22	recovered	25	Yes	Mother	No	No	No	No	no	No						No			No	No	No	No	No		36.5
Yes	24622195	246	3	Yes	male	Yes	14	No	Yes	36.8	Yes		Negative	No		No	2012-03-15	1467	48.2249	low	Yes	2016-03-24	2016-03-31	recovered	18	Yes	Mother	No	No	No	No	no	No						No			No	No	No	No	No	2	36.5
Yes	24322626	243	3	Yes	male	Yes	14	No	Yes	37.6			Negative	No		No	2012-10-15	1470	48.3235	high	Yes	2016-10-24	2016-10-31	recovered	36	Yes	Mother	No	No	No	No	no	No						No							No		36.8	No
No	217365	217	1	Yes	female	Yes	6.4	No	Yes	37	Yes		Negative	No		No	2015-02-15	368	12.0973	low	Yes	2016-02-18	2016-02-25	recovered	12	Yes	Mother	No	No	No	No	no	No						No			No	No	No	No	No		36.5
Yes	10522070016	105	7	Yes	female	Yes	6	No	Yes	37.8			Negative	No		No	2015-06-15	184.499	6.06506	high	Yes	2015-12-17	2015-12-24	recovered	7	Yes	Mother	No	No	No	No	no	No						No			No	No	No	No	No		37.2
Yes	2432548	243	3	Yes	female	Yes	16	No	Yes	37.5			Negative	No		No	2013-11-15	1100	36.1604	high	Yes	2016-11-19	2016-11-26	recovered	36	Yes	Mother	No	No	No	No	no	No						No							No		36.8	No
Yes	26223283	262	3	Yes	female	Yes	12	No	Yes	37.2	Yes		Negative	No		No	2013-01-15	1319.55	43.3778	low	Yes	2016-03-01	2016-03-08	recovered	32	Yes	Father	No	No	No	No	no	No						No			No	No	No	No	No		36.5
Yes	24711165	247	3	Yes	female	Yes	9	No	Yes	36.1	Yes		Negative	No		No	2013-09-15	936	30.7692	low	Yes	2016-04-08	2016-04-15	recovered	7	Yes	Mother	No	No	No	No	no	No						No			No	No	No	No	No	2	36.5
No	11411286	114	1	Yes	male	Yes	12.6	No	Yes	36.4	Yes		Negative	No		No	2013-10-15	1072.51	35.2569	low	Yes	2016-09-20	2016-09-27	recovered	35	Yes	Mother	No	No	No	No	no	No						No							No		35.8	No
Yes	33811294	338	2	Yes	male	Yes	14.2	No	Yes	37.6			Negative	No		No	2012-09-15	1307	42.9652	high	Yes	2016-04-14	2016-04-21	recovered	10	Yes	Mother	No	No	No	No	no	No						No			No	No	No	No	No		36.5
Yes	2432855	243	3	Yes	female	Yes	8.4	No	Yes	37.6			Negative	No		No	2014-02-15	825	27.1203	high	Yes	2016-05-20	2016-05-27	recovered	12	Yes	Mother	No	No	No	No	no	No						No			No	No	No	No	No		37.4	No
No	1045226	104	1	Yes	male	Yes	12	No	Yes	37.5			Negative	No		No	2011-09-15	1762.6	57.9422	high	Yes	2016-07-14	2016-07-21	recovered	9	Yes	Mother	No	No	No	No	no	No						No							No		36.3	No
Yes	11221324	112	1	Yes	male	Yes	13	No	Yes	37	Yes		Negative	No		No	2013-09-15	1121	36.8508	low	Yes	2016-10-10	2016-10-17	recovered	37	Yes	Mother	No	No	No	No	no	No						No							No		36.1	No
Yes	24031447	240	3	Yes	male	Yes	10	No	Yes	37.8			Negative	No		No	2015-08-15	220	7.23208	high	Yes	2016-03-21	2016-03-28	recovered	28	Yes	Mother	No	No	No	No	no	No						No			No	No	No	No	No	2	36.5
Yes	30411258	304	2	Yes	male	Yes	12	No	Yes	37.6			Negative	No		No	2012-10-15	1242	40.8284	high	Yes	2016-03-10	2016-03-17	recovered	17	Yes	Mother	No	No	No	No	no	No						No			No	No	No	No	No		36.5
Yes	3041665	304	2	Yes	male	Yes	10.7	No	Yes	38.1			Negative	No		No	2013-09-15	829.56	27.2702	high	Yes	2015-12-23	2015-12-30	recovered	24	Yes	Mother	No	No	No	No	no	No						No			No	No	No	No	No		36.5
Yes	24132433	241	3	Yes	male	Yes	13	No	Yes	37.5			Negative	No		No	2014-11-15	732	24.0631	high	Yes	2016-11-16	2016-11-23	recovered	14	Yes	Mother	No	No	No	No	no	No						No							No		36.9	No
No	11131510	111	1	Yes	male	Yes	7.5	No	Yes	37	Yes		Negative	No		No	2015-08-15	190	6.24589	low	Yes	2016-02-22	2016-02-29	recovered	7	Yes	Mother	No	No	No	No	no	No						No			No	No	No	No	No		36.5
No	2173238	217	1	Yes	male	Yes	12	No	Yes	37	Yes		Negative	No		No	2013-03-15	1099	36.1275	low	Yes	2016-03-21	2016-03-28	recovered	36	Yes	Mother	No	No	No	No	no	No						No			No	No	No	No	No	2	36.5
Yes	24631254	246	3	Yes	male	Yes	10	No	Yes	36.8	Yes		Negative	No		No	2014-10-15	537	17.6529	low	Yes	2016-04-04	2016-04-11	recovered	8	Yes	Mother	No	No	No	No	no	No						No			No	No	No	No	No	2	36.5
Yes	23632607	236	3	Yes	male	Yes	9	No	Yes	36.5	Yes		Negative	No		No	2014-02-15	763.624	25.1027	low	Yes	2016-03-07	2016-03-14	recovered	36	Yes	Mother	No	No	No	No	no	No						No			No	No	No	No	No	2	36.5
No	186643	186	1	Yes	male	Yes	7	No	Yes	37.3	Yes		Negative	No		No	2015-02-15	416	13.6752	low	Yes	2016-04-09	2016-04-16	recovered	36	Yes	Mother	No	No	No	No	no	No						No			No	No	No	No	No	1	36.5
Yes	1863597	186	1	Yes	male	Yes	7.5	No	Yes	38.3			Negative	Yes	2	No	2015-09-15	351.883	11.5675	high	Yes	2016-08-31	2016-09-07	recovered	12	Yes	Mother	No	No	No	No	no	No						No							No		36.7	No
Yes	32111082	321	2	Yes	male	Yes	7.8	No	Yes	36	Yes		Negative	No		No	2015-02-15	417.462	13.7233	low	Yes	2016-04-07	2016-04-14	recovered	36	Yes	Father	No	No	No	No	no	No						No			No	No	No	No	No		36.5
Yes	307111747	307	2	Yes	male	Yes	12	No	Yes	37.5			Negative	No		No	2013-04-15	1058	34.7798	high	Yes	2016-03-08	2016-03-15	recovered	24	Yes	Mother	No	No	No	No	no	No						No			No	No	No	No	No		36.5
Yes	1208803501803506	120	1	Yes	female	Yes	14	No	Yes	36	No	Yes	Negative	No		No	2012-08-15	1232	40.4997	low	Yes	2015-12-30	2016-01-06	recovered	18	Yes	Mother	No	No	No	No	no	No						No			No	No	No	No	No	2	36.5
No	10811898	108	1	Yes	male	Yes	12	No	Yes	36.5	No	Yes	Negative	No		No	2012-03-15	1448	47.6003	low	Yes	2016-03-14	2016-03-21	recovered	3	Yes	Mother	No	No	No	No	no	No						No			No	No	No	No	No		36.5
Yes	31865211	318	2	Yes	male	Yes	14	No	Yes	37.8			Negative	No		No	2011-11-15	1588	52.2025	high	Yes	2016-03-22	2016-03-29	recovered	6	Yes	Mother	No	No	No	No	no	No						No			No	No	No	No	No		36.5
No	1111558	111	1	Yes	female	Yes	12	No	Yes	35.8	Yes		Negative	No		No	2013-09-15	1040	34.188	low	Yes	2016-07-21	2016-07-28	recovered	3	Yes	Mother	No	No	No	No	no	No						No							No		36	No
No	1082754	108	1	Yes	male	Yes	6.9	No	Yes	35.5	No	Yes	Negative	Yes	2	No	2015-08-15	353.538	11.6219	low	Yes	2016-08-02	2016-08-09	recovered	49	Yes	Mother	No	No	No	No	no	No						No							No		36.2	No
Yes	26231515	262	3	Yes	male	No		No	Yes	37	Yes		Negative	No		No	2015-06-15	405.752	13.3383	low	Yes	2016-07-24	2016-07-31	recovered	13	Yes	Mother	No	No	No	No	no	No						No							No		36	No
Yes	1013375	101	1	Yes	female	Yes	8.2	No	Yes	36.5	Yes		Negative	No		No	2014-11-15	729	23.9645	low	Yes	2016-11-05	2016-11-12	recovered	20	Yes	Mother	No	No	No	No	no	No						No							No		36.8	No
Yes	2652102	265	3	Yes	female	Yes	6.7	No	Yes	36.8	No	Yes	Negative	No		No	2015-07-15	225	7.39645	low	Yes	2016-02-25	2016-03-03	recovered	7	Yes	Mother	No	No	No	No	no	No						No			No	No	No	No	Yes	3	36.8	No
Yes	2433504	243	3	Yes	female	Yes	6.5	No	Yes	37.5			Negative	No		No	2015-10-15	375	12.3274	high	Yes	2016-10-24	2016-10-31	recovered	12	Yes	Mother	No	No	No	No	no	No						No							No		36.8	No
Yes	24631613	246	3	Yes	female	Yes	9	No	Yes	37	Yes		Negative	No		No	2014-07-15	631	20.7429	low	Yes	2016-04-06	2016-04-13	recovered	24	Yes	Mother	No	No	No	No	no	No						No			No	No	No	No	No	2	36.5
No	11111234	111	1	Yes	male	Yes	12	No	Yes	36.5	Yes		Negative	No		No	2013-09-15	1058.84	34.8074	low	Yes	2016-08-08	2016-08-15	recovered	24	Yes	Mother	No	No	No	No	no	No						No							No		36.1	No
No	111122	111	1	Yes	female	Yes	10	No	Yes	37	Yes		Negative	No		No	2015-03-15	421	13.8396	low	Yes	2016-05-10	2016-05-17	recovered	5	Yes	Mother	No	No	No	No	no	No						No			No	No	No	No	No		37	No
Yes	2403396	240	3	Yes	female	Yes	13.5	No	Yes	37.5			Negative	No		No	2014-11-15	704	23.1427	high	Yes	2016-10-19	2016-10-26	recovered	14	Yes	Mother	No	No	No	No	no	No						No							No		36.9	No
Yes	31932045	319	2	Yes	male	Yes	11.8	No	Yes	37.8			Negative	No		No	2012-01-15	1429	46.9757	high	Yes	2015-12-14	2015-12-21	recovered	47	Yes	Mother	No	No	No	No	no	No						No			No	No	No	No	Yes	2	36.5
No	22529111	225	3	Yes	male	Yes	8.3	No	Yes	37.6			Negative	No		No	2015-03-15	369	12.1302	high	Yes	2016-02-22	2016-02-29	recovered	3	Yes	Mother	No	No	No	No	no	No						No			No	No	No	No	No		36.5
Yes	22621203	226	3	Yes	male	Yes	6	No	Yes	37	No	Yes	Negative	No		No	2016-05-15	184	6.04865	low	Yes	2016-11-16	2016-11-23	recovered	6	Yes	Mother	No	No	No	No	no	No						No							No		36.8	No
Yes	24411315	244	3	Yes	male	Yes	15	No	Yes	37.5			Negative	No		No	2013-09-15	1158	38.0671	high	Yes	2016-11-16	2016-11-23	recovered	36	Yes	Mother	No	No	No	No	no	No						No							No		36.8	No
No	205165	205	1	Yes	female	Yes	9	No	Yes	37.6			Negative	No		No	2013-01-15	1317	43.2939	high	Yes	2016-08-24	2016-08-31	recovered	19	Yes	Mother	No	No	No	No	no	No						No							No		35.9	No
No	2121924	212	1	Yes	female	Yes	10	No	Yes	39.2			Negative	No		No	2014-03-15	732.723	24.0869	high	Yes	2016-03-31	2016-04-07	recovered	48	Yes	Mother	No	No	No	No	no	No						No			No	No	No	No	No	3	36.5
No	10912016	109	1	Yes	female	Yes	5.7	No	Yes	37.7			Negative	Yes	2	No	2016-01-15	200.538	6.5923	high	Yes	2016-08-02	2016-08-09	recovered	5	Yes	Mother	No	No	No	No	no	No						No							No		36.1	No
Yes	2661213	266	3	Yes	female	Yes	8	No	Yes	36.7	Yes		Negative	No		No	2016-02-15	193.538	6.36219	low	Yes	2016-08-26	2016-09-02	recovered	11	Yes	Mother	No	No	No	No	no	No						No							No		36	No
Yes	121218	121	1	Yes	male	Yes	11	No	Yes	37.2	Yes		Negative	No		No	2013-05-15	1230.65	40.4552	low	Yes	2016-09-26	2016-10-03	recovered	24	Yes	Mother	No	No	No	No	no	No						No							No		37	No
Yes	10533039303906	105	1	Yes	male	Yes	8	No	Yes	38.6			Negative	No		No	2014-07-15	553.313	18.1891	high	Yes	2016-01-21	2016-01-28	recovered	18	Yes	Mother	No	No	No	No	no	No						No			No	No	No	No	No		36.5
No	1071241018	107	1	Yes	female	Yes	9	No	Yes	36.4	Yes		Negative	Yes	2	No	2014-01-15	866	28.4681	low	Yes	2016-06-08	2016-06-15	recovered	48	Yes	Mother	No	No	No	No	no	No						No			No	No	No	No	No		37.4
No	1196418	119	1	Yes	female	Yes	7.5	No	Yes	38			Negative	No		No	2015-10-15	370	12.1631	high	Yes	2016-10-18	2016-10-25	recovered	12	Yes	Mother	No	No	No	No	no	No						No							No		37.1	No
Yes	2423252	242	3	Yes	female	Yes	7	No	Yes	37.8			Negative	No		No	2015-10-15	221	7.26496	high	Yes	2016-05-30	2016-06-06	recovered	15	Yes	Mother	No	No	No	No	no	No						No			No	No	No	No	No		37.2	No
Yes	186517	186	1	Yes	female	Yes	8.7	No	Yes	38.6			Negative	Yes	2	No	2015-12-15	328	10.7824	high	Yes	2016-11-03	2016-11-10	recovered	11	Yes	Mother	No	No	No	No	no	Yes	1	45	No			No							No		37.1	No
Yes	26731172	267	3	Yes	female	Yes	9	No	Yes	37	Yes		Negative	No		No	2015-08-15	233	7.65943	low	Yes	2016-03-30	2016-04-06	recovered	27	Yes	Mother	No	No	No	No	no	No						No			No	No	No	No	No		36.5
Yes	120518	120	1	Yes	male	Yes	9	No	Yes	36	Yes		Negative	No		No	2014-09-15	795	26.1341	low	Yes	2016-11-11	2016-11-18	recovered	14	Yes	Mother	No	No	No	No	no	No						No							No		36.9	No
Yes	24221151	242	3	Yes	male	Yes	7	No	Yes	37.5			Negative	No		No	2015-01-15	372	12.2288	high	Yes	2016-01-22	2016-01-29	recovered	11	Yes	Mother	No	No	No	No	no	No						No			No	No	No	No	No	2	36.5
No	101436	101	1	Yes	male	Yes	9.2	No	Yes	36.5	Yes		Negative	No		No	2015-06-15	417	13.7081	low	Yes	2016-08-05	2016-08-12	recovered	14	Yes	Mother	No	No	No	No	no	No						No							No		36.9	No
Yes	1866463	186	1	Yes	male	Yes	12.1	No	Yes	37.2	Yes		Negative	No		No	2015-05-15	466.71	15.3422	low	Yes	2016-08-23	2016-08-30	recovered	36	Yes	Mother	No	No	No	No	no	Yes	3	33	No			No							No		37	Yes
Yes	23532354	235	3	Yes	male	Yes	10.5	No	Yes	37.5			Negative	No		No	2015-10-15	365	11.9987	high	Yes	2016-10-14	2016-10-21	recovered	12	Yes	Mother	No	No	No	No	no	No						No							No		37.2	No
Yes	2301153	230	3	Yes	male	Yes	12.5	No	Yes	37.5			Negative	No		No	2012-11-15	1369.77	45.0285	high	Yes	2016-08-15	2016-08-22	recovered	12	Yes	Mother	No	No	No	No	no	No						No							No		37.2	No
Yes	22411061	224	3	Yes	male	Yes	8	No	Yes	37.6			Negative	Yes	2	No	2015-06-15	500	16.4366	high	Yes	2016-10-27	2016-11-03	recovered	16	Yes	Mother	No	No	No	No	no	No						No							No		37	No
No	24621764	246	3	Yes	female	Yes	11	No	Yes	37.7			Negative	No		No	2011-10-15	1619	53.2216	high	Yes	2016-03-18	2016-03-25	recovered	8	Yes	Mother	No	No	No	No	no	No						No			No	No	No	No	No	2	36.5
No	1117336	111	1	Yes	female	Yes	12	No	Yes	36.7	Yes		Negative	No		No	2014-10-15	467	15.3517	low	Yes	2016-02-10	2016-02-17	recovered	12	Yes	Father	No	No	No	No	no	No						No			No	No	No	No	Yes	2	37
No	1792161	179	1	Yes	male	Yes	11.3	No	Yes	36.7	No	Yes	Negative	No		No	2012-10-15	1193	39.2176	low	Yes	2016-01-16	2016-01-23	recovered	39	Yes	Father	No	No	No	No	no	No						No			No	No	No	No	No	2	36.5
Yes	3232377	323	2	Yes	female	Yes	10.5	No	Yes	37	Yes		Negative	No		No	2015-08-15	403.58	13.2669	low	Yes	2016-09-21	2016-09-28	recovered	13	Yes	Mother	No	No	No	No	no	No						No							No		36.5	No
Yes	264235	264	3	Yes	male	Yes	9	No	Yes	38.2			Negative	Yes	2	No	2015-08-15	221	7.26496	high	Yes	2016-04-01	2016-04-08	recovered	20	Yes	Mother	No	No	No	No	no	No						No			No	No	No	No	No		36.5
Yes	26311362	263	3	Yes	male	Yes	8	No	Yes	37.5			Negative	No		No	2014-12-15	709	23.307	high	Yes	2016-11-23	2016-11-30	recovered	23	Yes	Mother	No	No	No	No	no	No						No							No		36.5	No
No	1063112	106	1	Yes	male	Yes	9	No	Yes	37	Yes		Negative	No		No	2014-04-15	909	29.8817	low	Yes	2016-10-10	2016-10-17	recovered	28	Yes	Mother	No	No	No	No	no	No						No							No		37	No
Yes	1801108	180	1	Yes	male	Yes	9.2	No	Yes	37.1	Yes		Negative	Yes	2	No	2012-11-15	1451	47.6989	low	Yes	2016-11-04	2016-11-11	recovered	48	Yes	Father	No	No	No	No	no	Yes	2	32	No			No							No		36.9	No
Yes	24211522	242	3	Yes	female	Yes	10.5	No	Yes	37.5			Negative	No		No	2014-11-15	730	23.9974	high	Yes	2016-11-14	2016-11-21	recovered	14	Yes	Mother	No	No	No	No	no	No						No							No		36.8	No
No	179314	179	1	Yes	male	Yes	10	No	Yes	36.4	Yes		Negative	No		No	2013-12-15	837	27.5148	low	Yes	2016-04-01	2016-04-08	recovered	8	Yes	Mother	No	No	No	No	no	No						No			No	No	No	No	No	1	36.5
Yes	34531386	345	2	Yes	female	Yes	7.5	No	Yes	36.8	Yes		Negative	Yes	2	No	2015-09-15	301.601	9.91458	low	Yes	2016-07-12	2016-07-19	recovered	26	Yes	Mother	No	No	No	No	no	No						No							No		35.8	No
Yes	23421184	234	3	Yes	female	Yes	7.8	No	Yes	38			Negative	No		No	2015-08-15	233	7.65943	high	Yes	2016-04-04	2016-04-11	recovered	9	Yes	Mother	No	No	No	No	no	No						No			No	No	No	No	No	2	36.5
No	20921661	209	1	Yes	female	Yes	12	No	Yes	36.1	Yes		Negative	No		No	2014-11-15	700	23.0112	low	Yes	2016-10-13	2016-10-20	recovered	23	Yes	Mother	No	No	No	No	no	No						No							No		36.5	No
No	21111508	211	1	Yes	female	Yes	10.2	No	Yes	36.8	No	Yes	Negative	Yes	2	No	2015-03-15	495.706	16.2954	low	Yes	2016-07-22	2016-07-29	recovered	9	Yes	Mother	No	No	No	No	no	No						No							No		36.5	No
Yes	24621786	246	3	Yes	male	Yes	8	No	Yes	37.5			Negative	No		No	2015-09-15	412	13.5437	high	Yes	2016-10-31	2016-11-07	recovered	10	Yes	Mother	No	No	No	No	no	No						No							No		36.9	No
Yes	24621798	246	3	Yes	male	Yes	13	No	Yes	37.5			Negative	No		No	2013-10-15	1123	36.9165	high	Yes	2016-11-11	2016-11-18	recovered	36	Yes	Mother	No	No	No	No	no	No						No							No		37.1	No
No	1187198	118	1	Yes	male	Yes	7.5	No	Yes	38.1			Negative	No		No	2015-11-15	113	3.71466	high	Yes	2016-03-02	2016-03-09	recovered	36	Yes	Mother	No	No	No	No	no	No						No			No	No	No	No	Yes	2	37	No
Yes	24621937	246	3	Yes	male	Yes	10	No	Yes	37.5			Negative	No		No	2015-11-15	338	11.1111	high	Yes	2016-11-10	2016-11-17	recovered	12	Yes	Mother	No	No	No	No	no	No						No							No		36.8	No
Yes	3042777	304	2	Yes	male	Yes	11	No	Yes	37	No	Yes	Negative	No		No	2012-05-15	1422.47	46.7611	low	Yes	2016-04-08	2016-04-15	recovered	39	Yes	Mother	No	No	No	No	no	No						No			No	No	No	No	No		36.5
Yes	22932125	229	3	Yes	male	Yes	12	No	Yes	37.5			Negative	No		No	2014-09-15	802	26.3642	high	Yes	2016-11-25	2016-12-02	recovered	14	Yes	Mother	No	No	No	No	no	No						No							No		36.8	No
Yes	24622057	246	3	Yes	female	Yes	13.5	No	Yes	37.5			Negative	No		No	2013-11-15	1092	35.8974	high	Yes	2016-11-11	2016-11-18	recovered	36	Yes	Mother	No	No	No	No	no	No						No							No		36.8	No
Yes	3303157	330	2	Yes	male	Yes	12	No	Yes	37.5			Negative	No		No	2013-05-15	1185.42	38.9685	high	Yes	2016-08-12	2016-08-19	recovered	12	Yes	Mother	No	No	No	No	no	No						No							No		36.1	No
No	219389	219	1	Yes	male	Yes	6.5	No	Yes	37.8			Negative	No		No	2015-11-15	268.62	8.83036	high	Yes	2016-08-09	2016-08-16	recovered	36	Yes	Mother	No	No	No	No	no	No						No							No		36.6	No
No	10122711	101	1	Yes	female	Yes	9.5	No	Yes	36.6	Yes		Negative	No		No	2013-11-15	1103	36.259	low	Yes	2016-11-22	2016-11-29	recovered	36	Yes	Mother	No	No	No	No	no	No						No							No		36.8	No
No	1073445	107	1	Yes	female	Yes	15	No	Yes	37.2	Yes		Negative	No		No	2013-04-15	1183.56	38.9074	low	Yes	2016-07-11	2016-07-18	recovered	36	Yes	Mother	No	No	No	No	no	No						No							No		36.6	No
Yes	2462461114	246	3	Yes	male	Yes	12	No	Yes	38			Negative	No		No	2014-06-15	698	22.9454	high	Yes	2016-05-13	2016-05-20	recovered	9	Yes	Mother	No	No	No	No	no	No						No			No	No	No	No	No		37.2	No
Yes	2462481	246	3	Yes	male	Yes	9	No	Yes	36.8	Yes		Negative	No		No	2015-09-15	210	6.90335	low	Yes	2016-04-12	2016-04-19	recovered	12	Yes	Mother	No	No	No	No	no	No						No			No	No	No	No	No	2	36.5
No	2623448	262	3	Yes	female	Yes	7.5	No	Yes	36.8	Yes		Negative	No		No	2014-11-15	493.635	16.2273	low	Yes	2016-03-05	2016-03-12	recovered	28	Yes	Mother	No	No	No	No	no	No						No			No	No	No	No	No		36.5
Yes	24631284	246	3	Yes	female	Yes	6.5	No	Yes	36.3	Yes		Negative	No		No	2015-06-15	294	9.66469	low	Yes	2016-04-04	2016-04-11	recovered	32	Yes	Mother	No	No	No	No	no	No						No			No	No	No	No	No	2	36.5
No	1122311	112	1	Yes	female	Yes	11	No	Yes	37	Yes		Negative	No		No	2014-05-15	921	30.2761	low	Yes	2016-11-21	2016-11-28	recovered	30	Yes	Mother	No	No	No	No	no	No						No							No		36	No
No	3182774	318	2	Yes	male	Yes	8	No	Yes	37.5			Negative	No		No	2014-10-15	707.357	23.253	high	Yes	2016-09-21	2016-09-28	recovered	48	Yes	Mother	No	No	No	No	no	No						No							No		36	No
No	110319	110	1	Yes	female	No		No	Yes	38.3			Negative	No		No	2013-06-15	990	32.5444	high	Yes	2016-03-04	2016-03-11	recovered	24	Yes	Mother	No	No	No	No	no	No						No			No	No	No	No	Yes	2	37	No
Yes	11711077	117	1	Yes	male	Yes	6.9	No	Yes	37.6			Negative	No		No	2015-03-15	357	11.7357	high	Yes	2016-03-30	2016-04-06	recovered	11	Yes	Mother	No	No	No	No	no	No						No			No	No	No	No	No		36.5
No	24331516	243	3	Yes	female	Yes	16.8	No	Yes	37.9			Negative	No		No	2012-02-15	1461.83	48.0551	high	Yes	2016-02-15	2016-02-22	recovered	48	Yes	Mother	No	No	No	No	no	No						No			No	No	No	No	No	2	36.5
Yes	24631824	246	3	Yes	male	Yes	13	No	Yes	37.5			Negative	No		No	2013-10-15	1099	36.1275	high	Yes	2016-11-10	2016-11-17	recovered	38	Yes	Mother	No	No	No	No	no	No						No							No		36.9	No
Yes	306110224	306	2	Yes	female	Yes	8	No	Yes	37.6			Negative	No		No	2015-08-15	188	6.18014	high	Yes	2016-02-19	2016-02-26	recovered	6	Yes	Mother	No	No	No	No	no	No						No			No	No	No	No	No		36.5
No	11910315	119	1	Yes	male	Yes	7.2	No	Yes	37.5			Negative	No		No	2014-09-15	621.663	20.436	high	Yes	2016-05-30	2016-06-06	recovered	24	Yes	Mother	No	No	No	No	no	No						No			No	No	No	No	No		37	No
Yes	24631996	246	3	Yes	female	Yes	8.5	No	Yes	36.6	Yes		Negative	No		No	2013-03-15	1113	36.5878	low	Yes	2016-04-01	2016-04-08	recovered	9	Yes	Mother	No	No	No	No	no	No						No			No	No	No	No	No	2	36.5
Yes	24632144	246	3	Yes	male	Yes	12	No	Yes	37.5			Negative	No		No	2014-10-15	754	24.7863	high	Yes	2016-11-07	2016-11-14	recovered	14	Yes	Mother	No	No	No	No	no	No						No							No		37.2	No
Yes	23921194	239	3	Yes	female	Yes	7	No	Yes	37.5			Negative	No		No	2014-11-15	733	24.096	high	Yes	2016-11-17	2016-11-24	recovered	14	Yes	Mother	No	No	No	No	no	No						No							No		36.7	No
Yes	1221415	122	1	Yes	female	Yes	9	No	Yes	37.9			Negative	No		No	2014-11-15	730	23.9974	high	Yes	2016-11-09	2016-11-16	recovered	24	Yes	Mother	No	No	No	No	no	No						No							No		36.8	No
Yes	23412154	234	3	Yes	male	Yes	12	No	Yes	37.4	Yes		Negative	No		No	2012-10-15	1267	41.6502	low	Yes	2016-04-04	2016-04-11	recovered	14	Yes	Mother	No	No	No	No	no	No						No			No	No	No	No	No	2	36.5
Yes	2433973	243	3	Yes	female	Yes	16	No	Yes	37.5			Negative	No		No	2011-11-15	1579	51.9066	high	Yes	2016-03-17	2016-03-24	recovered	40	Yes	Mother	No	No	No	No	no	No						No			No	No	No	No	No	2	36.5
No	1193335	119	1	Yes	male	Yes	9.5	No	Yes	36.5	Yes		Negative	No		No	2013-05-15	1007	33.1032	low	Yes	2016-02-16	2016-02-23	recovered	24	Yes	Mother	No	No	No	No	no	No						No			No	No	No	No	Yes	2	36.1	No
Yes	307332168	307	2	Yes	male	Yes	11.5	No	Yes	37	Yes		Negative	No		No	2014-04-15	723.462	23.7825	low	Yes	2016-04-08	2016-04-15	recovered	36	Yes	Father	No	No	No	No	no	No						No			No	No	No	No	No		36.5
Yes	2463544	246	3	Yes	male	Yes	11.2	No	Yes	37.5			Negative	No		No	2013-11-15	1088	35.7659	high	Yes	2016-11-07	2016-11-14	recovered	36	Yes	Mother	No	No	No	No	no	No						No							No		36.9	No
Yes	180318	180	1	Yes	male	Yes	8.1	No	Yes	37.1	Yes		Negative	Yes	2	No	2015-04-15	553	18.1788	low	Yes	2016-10-19	2016-10-26	recovered	17	Yes	Mother	No	No	No	No	no	Yes	2	34	No			No							No		36.7	Yes
No	117616	117	1	Yes	female	Yes	5.9	No	Yes	36.9	Yes		Negative	No		No	2016-06-15	143	4.70085	low	Yes	2016-10-29	2016-11-05	recovered	4	Yes	Mother	No	No	No	No	no	No						No							No		36.5	No
Yes	1014467	101	1	Yes	male	Yes	13	No	Yes	36.6	Yes		Negative	No		No	2013-05-15	1290	42.4063	low	Yes	2016-11-24	2016-12-01	recovered	42	Yes	Mother	No	No	No	No	no	No						No							No		37	No
Yes	24621817	246	3	Yes	female	Yes	12	No	Yes	37.5			Negative	No		No	2013-11-15	1092	35.8974	high	Yes	2016-11-11	2016-11-18	recovered	36	Yes	Mother	No	No	No	No	no	No						No							No		36.8	No
Yes	2463832	246	3	Yes	male	Yes	14	No	Yes	37.5			Negative	No		No	2012-09-15	1514	49.7699	high	Yes	2016-11-07	2016-11-14	recovered	48	Yes	Mother	No	No	No	No	no	No						No							No		36.8	No
Yes	1014698	101	1	Yes	male	Yes	7.6	No	Yes	36.6	Yes		Negative	No		No	2016-02-15	272	8.94149	low	Yes	2016-11-05	2016-11-12	recovered	8	Yes	Mother	No	No	No	No	no	No						No							No		36.8	No
Yes	23811468	238	3	Yes	male	Yes	14.6	No	Yes	37.5			Negative	No		No	2013-12-15	1042	34.2538	high	Yes	2016-10-22	2016-10-29	recovered	27	Yes	Mother	No	No	No	No	no	No						No							No		36.9	No
Yes	1793216	179	1	Yes	female	Yes	8	No	Yes	36	Yes		Negative	No		No	2015-11-15	339	11.144	low	Yes	2016-10-19	2016-10-26	recovered	12	Yes	Mother	No	No	No	No	no	No						No							No		36.2	No
No	110513	110	1	Yes	female	Yes	11.2	No	Yes	37	Yes		Negative	No		No	2014-03-15	717	23.57	low	Yes	2016-03-08	2016-03-15	recovered	8	Yes	Mother	No	No	No	No	no	No						No			No	No	No	No	Yes	2	37	No
Yes	24711005	247	3	Yes	female	Yes	9	No	Yes	37.5			Negative	No		No	2015-08-15	184	6.04865	high	Yes	2016-02-15	2016-02-22	recovered	14	Yes	Mother	No	No	No	No	no	No						No			No	No	No	No	No	2	36.5
Yes	24711148	247	3	Yes	male	Yes	9	No	Yes	37.5			Negative	No		No	2014-02-15	783	25.7396	high	Yes	2016-04-08	2016-04-15	recovered	6	Yes	Mother	No	No	No	No	no	No						No			No	No	No	No	No	2	36.5
No	121214	121	1	Yes	male	Yes	8.4	No	Yes	37.8			Negative	No		No	2015-05-15	298	9.79619	high	Yes	2016-03-09	2016-03-16	recovered	36	Yes	Mother	No	No	No	No	no	No						No			No	No	No	No	No		36.5
Yes	22521367	225	3	Yes	female	Yes	11	No	Yes	37.6			Negative	No		No	2013-03-15	1119	36.785	high	Yes	2016-05-14	2016-05-21	recovered	36	Yes	Mother	No	No	No	No	no	No						No			No	No	No	No	No		36	No
Yes	10415461	104	1	Yes	male	Yes	8.5	No	Yes	37	Yes		Negative	No		No	2015-11-15	327.65	10.7709	low	Yes	2016-10-07	2016-10-14	recovered	36	Yes	Mother	No	No	No	No	no	No						No							No		36	No
No	184514	184	1	Yes	female	Yes	11.9	No	Yes	37.5			Negative	No		No	2014-11-15	406	13.3465	high	Yes	2016-01-01	2016-01-08	recovered	12	Yes	Mother	No	No	No	No	no	No						No			No	No	No	No	No		36.1
Yes	24711567	247	3	Yes	male	Yes	21	No	Yes	37.3	Yes		Negative	No		No	2012-02-15	1513	49.737	low	Yes	2016-04-11	2016-04-18	recovered	4	Yes	Mother	No	No	No	No	no	No						No			No	No	No	No	No	2	36.5
No	2193177	219	1	Yes	female	Yes	7	No	Yes	36.2	Yes		Negative	No		No	2014-07-15	737.339	24.2386	low	Yes	2016-07-21	2016-07-28	recovered	36	Yes	Mother	No	No	No	No	no	No						No							No		36.6	No
No	24334861	243	3	Yes	female	Yes	9	No	Yes	37.7			Negative	No		No	2015-01-15	387	12.7219	high	Yes	2016-02-05	2016-02-12	recovered	12	Yes	Mother	No	No	No	No	no	No						No			No	No	No	No	No	2	36.5
Yes	24711972	247	3	Yes	male	Yes	8	No	Yes	37.5			Negative	No		No	2014-12-15	462	15.1874	high	Yes	2016-03-25	2016-04-01	recovered	12	Yes	Mother	No	No	No	No	no	No						No			No	No	No	No	No	2	36.5
No	105550824	105	1	Yes	female	Yes	10.1	No	Yes	37.5			Negative	No		No	2014-08-15	696.562	22.8981	high	Yes	2016-07-11	2016-07-18	recovered	32	Yes	Mother	No	No	No	No	no	No						No							No		36.3	No
Yes	221130910	221	3	Yes	male	Yes	10.9	No	Yes	37.6			Negative	No		No	2015-02-15	304	9.99343	high	Yes	2015-12-14	2015-12-21	recovered	11	Yes	Mother	No	No	No	No	no	No						No			No	No	No	No	No	2	37.6
Yes	2471416	247	3	Yes	female	Yes	8	No	Yes	36.3	Yes		Negative	No		No	2015-01-15	449	14.76	low	Yes	2016-04-08	2016-04-15	recovered	4	Yes	Mother	No	No	No	No	no	No						No			No	No	No	No	No	2	36.5
No	1113111	111	1	Yes	male	Yes	6	No	Yes	37.6			Negative	No		No	2016-03-15	128	4.20776	high	Yes	2016-07-21	2016-07-28	recovered	8	Yes	Mother	No	No	No	No	no	No						No							No		36.2	No
Yes	24621386	246	3	Yes	female	Yes	7.5	No	Yes	36.5	Yes		Negative	No		No	2015-07-15	250.656	8.23985	low	Yes	2016-03-07	2016-03-14	recovered	36	Yes	Mother	No	No	No	No	no	No						No			No	No	No	No	No	2	36.5
Yes	23022644	230	3	Yes	male	Yes	10	No	No		Yes		Negative	No		No	2014-04-15	829.623	27.2723		Yes	2016-07-22	2016-07-29	recovered	36	Yes	Mother	No	No	No	No	no	No						No							No		36.8	No
Yes	2641801	264	3	Yes	female	Yes	6	No	Yes	37	Yes		Negative	No		No	2015-12-15	348	11.4398	low	Yes	2016-11-24	2016-12-01	recovered	8	Yes	Mother	No	No	No	No	no	No						No							No		36.9	No
No	2114783	211	1	Yes	male	Yes	11	No	Yes	37.6			Negative	Yes	2	No	2013-02-15	1126	37.0151	high	Yes	2016-05-26	2016-06-02	recovered	24	Yes	Mother	No	No	No	No	no	No						No			No	No	No	No	No		36.7	No
No	116115	116	1	Yes	male	Yes	4.5	No	Yes	37.6			Negative	No		No	2015-12-15	80	2.62985	high	Yes	2016-03-19	2016-03-26	recovered	10	Yes	Mother	No	No	No	No	no	No						No			No	No	No	No	No		36.5
Yes	33023295	330	2	Yes	female	Yes	8	No	Yes	37.5			Negative	No		No	2015-12-15	314	10.3222	high	Yes	2016-10-24	2016-10-31	recovered	10	Yes	Mother	No	No	No	No	no	No						No							No		36.3	No
Yes	24311886	243	3	Yes	male	Yes	15	No	Yes	37.5			Negative	No		No	2014-01-15	1000	32.8731	high	Yes	2016-10-11	2016-10-18	recovered	26	Yes	Mother	No	No	No	No	no	No						No							No		37.3	No
No	186513501308	186	1	Yes	female	Yes	8.5	No	Yes	36.8	Yes		Negative	No		No	2014-11-15	453	14.8915	low	Yes	2016-02-11	2016-02-18	recovered	20	Yes	Mother	No	No	No	No	no	No						No			No	No	No	No	No	1	36.5
No	2165325	216	1	Yes	male	Yes	8	No	Yes	36.1	No	Yes	Negative	Yes	2	No	2014-08-15	714.7	23.4944	low	Yes	2016-07-29	2016-08-05	recovered	9	Yes	Mother	No	No	No	No	no	No						No							No		36.2	No
Yes	3047826	304	2	Yes	male	Yes	8.9	No	Yes	37.6			Negative	No		No	2016-01-15	299.606	9.849	high	Yes	2016-11-18	2016-11-25	recovered	36	Yes	Mother	No	No	No	No	no	No						No							No		36.8	No
Yes	30271096	302	2	Yes	female	Yes	6.7	No	Yes	37.9			Negative	No		No	2015-03-15	288	9.46746	high	Yes	2015-12-28	2016-01-04	recovered	9	Yes	Mother	No	No	No	No	no	No						No			No	No	No	No	No		36.5
Yes	26731533	267	3	Yes	male	Yes	11	No	Yes	37.2	Yes		Negative	No		No	2015-08-15	459	15.0888	low	Yes	2016-11-16	2016-11-23	recovered	16	Yes	Mother	No	No	No	No	no	No						No							No		37.2	No
No	1204162	120	1	Yes	female	Yes	10	No	Yes	37	Yes		Negative	No		No	2013-07-15	1115.88	36.6825	low	Yes	2016-08-03	2016-08-10	recovered	11	Yes	Mother	No	No	No	No	no	No						No							No		36	No
Yes	34724875	347	2	Yes	female	Yes	10	No	Yes	37.5			Negative	Yes	2	No	2015-06-15	423.545	13.9232	high	Yes	2016-08-11	2016-08-18	recovered	14	Yes	Mother	No	No	No	No	no	No						No							No		36.7	No
Yes	306332836	306	2	Yes	female	Yes	12	No	Yes	37.6			Negative	No		No	2014-03-15	719.763	23.6609	high	Yes	2016-03-03	2016-03-10	recovered	24	Yes	Mother	No	No	No	No	no	No						No			No	No	No	No	No		36.5
Yes	3381433	338	2	Yes	female	Yes	11	No	Yes	37.9			Negative	Yes	2	No	2012-03-15	1476	48.5207	high	Yes	2016-04-01	2016-04-08	recovered	36	Yes	Mother	No	No	No	No	no	No						No			No	No	No	No	No		36.5
No	1197336	119	1	Yes	female	Yes	9.7	No	Yes	36.7	Yes		Negative	No		No	2014-08-15	511	16.7982	low	Yes	2016-02-03	2016-02-10	recovered	15	Yes	Mother	No	No	No	No	no	No						No			No	No	No	No	No		36.5
Yes	30421038	304	2	Yes	male	Yes	13	No	Yes	38.4			Negative	No		No	2014-05-15	680	22.3537	high	Yes	2016-03-04	2016-03-11	recovered	21	Yes	Mother	No	No	No	No	no	No						No			No	No	No	No	No		36.5
Yes	330215110	330	2	Yes	female	Yes	7	No	Yes	37.5			Negative	No		No	2016-02-15	206.41	6.78535	high	Yes	2016-09-08	2016-09-15	recovered	6	Yes	Mother	No	No	No	No	no	No						No							No		37.2	No
No	2173385	217	1	Yes	female	Yes	12	No	Yes	37.5			Negative	No		No	2014-01-15	793	26.0684	high	Yes	2016-03-10	2016-03-17	recovered	7	Yes	Mother	No	No	No	No	no	No						No			No	No	No	No	No	1	36.5
Yes	26731007	267	3	Yes	female	Yes	9.8	No	Yes	37.8			Negative	No		No	2015-02-15	640	21.0388	high	Yes	2016-11-16	2016-11-23	recovered	21	Yes	Mother	No	No	No	No	no	No						No							No		36.5	No
Yes	32821377	328	2	Yes	female	Yes	9.9	No	Yes	38			Negative	No		No	2014-05-15	694	22.8139	high	Yes	2016-04-08	2016-04-15	recovered	28	Yes	Mother	No	No	No	No	no	No						No			No	No	No	No	No		36.5
No	1851013	185	1	Yes	male	Yes	6.9	No	Yes	36.5	No	Yes	Negative	No		No	2014-10-15	464	15.2531	low	Yes	2016-01-16	2016-01-23	recovered	15	Yes	Mother	No	No	No	No	no	No						No			No	No	No	No	No	2	36.5
Yes	23921974	239	3	Yes	female	Yes	9.2	No	Yes	35.5	Yes		Negative	No		No	2015-06-15	438.615	14.4186	low	Yes	2016-08-26	2016-09-02	recovered	12	Yes	Mother	No	No	No	No	no	No						No							No		37.2	No
No	110314	110	1	Yes	male	Yes	12	No	No		Yes		Negative	No		No	2015-09-15	289.453	9.51521		Yes	2016-07-04	2016-07-11	recovered	18	Yes	Mother	No	No	No	No	no	No						No			No	No	No	No	No		36.5	No
Yes	24621573	246	3	Yes	female	Yes	9	No	Yes	37.1	Yes		Negative	No		No	2014-11-15	501	16.4694	low	Yes	2016-04-08	2016-04-15	recovered	4	Yes	Mother	No	No	No	No	no	No						No			No	No	No	No	No	2	36.5
No	23821177	238	3	Yes	male	Yes	7.8	No	Yes	37.5			Negative	No		No	2015-08-15	180	5.91716	high	Yes	2016-02-10	2016-02-17	recovered	6	Yes	Mother	No	No	No	No	no	No						No			No	No	No	No	No	2	36.5
Yes	265275	265	3	Yes	female	Yes	6.7	No	Yes	38			Negative	No		No	2015-12-15	268.301	8.81987	high	Yes	2016-09-08	2016-09-15	recovered	6	Yes	Mother	No	No	No	No	no	No						No							No		35.8	No
Yes	2672553	267	3	Yes	female	Yes	6.2	No	Yes	37.2	Yes		Negative	No		No	2016-02-15	275	9.0401	low	Yes	2016-11-16	2016-11-23	recovered	7	Yes	Mother	No	No	No	No	no	No						No							No		36	No
Yes	22922238	229	3	Yes	female	Yes	14	No	Yes	37.5			Negative	No		No	2012-03-15	1609.48	52.9086	high	Yes	2016-08-10	2016-08-17	recovered	36	Yes	Mother	No	No	No	No	no	No						No							No		36.9	No
No	24512038	245	3	Yes	male	Yes	11.5	No	Yes	36.5	No	Yes	Negative	No		No	2013-06-15	914	30.046	low	Yes	2015-12-14	2015-12-21	recovered	36	Yes	Mother	No	No	No	No	no	No						No			No	No	No	No	No		37
No	181725702506	181	1	Yes	female	Yes	9.5	No	Yes	36.5	Yes		Negative	No		No	2012-08-15	1245	40.927	low	Yes	2016-01-11	2016-01-18	recovered	42	Yes	Mother	No	No	No	No	no	No						No			No	No	No	No	No	2	36.5
Yes	179816	179	1	Yes	male	Yes	10.6	No	Yes	36	No	Yes	Negative	Yes	2	No	2013-12-15	1063	34.9441	low	Yes	2016-11-11	2016-11-18	recovered	36	Yes	Mother	No	No	No	No	no	No						No							No		36.6	No
No	24621545	246	3	Yes	male	Yes	8	No	Yes	37.6			Negative	No		No	2015-09-15	206	6.77186	high	Yes	2016-04-08	2016-04-15	recovered	12	Yes	Mother	No	No	No	No	no	No						No			No	No	No	No	No	2	36.5
No	2194664	219	1	Yes	male	Yes	7.8	No	Yes	36.2	Yes		Negative	No		No	2016-02-15	241	7.92242	low	Yes	2016-10-13	2016-10-20	recovered	8	Yes	Mother	No	No	No	No	no	No						No							No		36.8	No
No	116611	116	1	Yes	male	Yes	10	No	Yes	37.7			Negative	No		No	2014-09-15	744.856	24.4857	high	Yes	2016-09-28	2016-10-05	recovered	23	Yes	Mother	No	No	No	No	no	No						No							No		36.1	No
No	1055215	105	1	Yes	female	Yes	14	No	Yes	36	Yes		Negative	No		No	2015-02-15	593.599	19.5134	low	Yes	2016-09-30	2016-10-07	recovered	26	Yes	Mother	No	No	No	No	no	No						No							No		36	No
Yes	23822047	238	3	Yes	male	Yes	10.2	No	Yes	37.6			Negative	No		No	2015-09-15	437	14.3655	high	Yes	2016-11-25	2016-12-02	recovered	13	Yes	Mother	No	No	No	No	no	No						No							No		36.8	No
Yes	26721116	267	3	Yes	male	Yes	6.5	No	Yes	36.4	No	Yes	Negative	No		No	2015-08-15	194	6.37738	low	Yes	2016-02-25	2016-03-03	recovered	7	Yes	Mother	No	No	No	No	no	No						No			No	No	No	No	No		36.5
No	2623816	262	3	Yes	male	Yes	7.8	No	Yes	38.3			Negative	No		No	2015-03-15	271	8.90861	high	Yes	2015-12-25	2016-01-01	recovered	10	Yes	Mother	No	No	No	No	no	No						No			No	No	No	No	No		36.6
Yes	2663682	266	3	Yes	male	Yes	8	No	Yes	37.5			Negative	No		No	2015-11-15	361	11.8672	high	Yes	2016-11-09	2016-11-16	recovered	12	Yes	Mother	No	No	No	No	no	No						No							No		36.5	No
No	30732995	307	2	Yes	female	Yes	12	No	Yes	37.6			Negative	Yes	2	No	2014-04-15	917	30.1446	high	Yes	2016-10-24	2016-10-31	recovered	30	Yes	Mother	No	No	No	No	no	No						No							No		35.9	No
Yes	2663249	266	3	Yes	male	Yes	9	No	Yes	37	No	Yes	Negative	Yes	2	No	2015-09-15	405	13.3136	low	Yes	2016-10-21	2016-10-28	recovered	14	Yes	Mother	No	No	No	No	no	No						No							No		36.5	No
Yes	3044227	304	2	Yes	female	Yes	8	No	Yes	38			Negative	No		No	2014-10-15	527	17.3241	high	Yes	2016-03-21	2016-03-28	recovered	32	Yes	Mother	No	No	No	No	no	No						No			No	No	No	No	No		36.5
Yes	2662584	266	3	Yes	male	Yes	10	No	Yes	37.5			Negative	No		No	2015-10-15	375	12.3274	high	Yes	2016-10-21	2016-10-28	recovered	12	Yes	Father	No	No	No	No	no	No						No							No		37	No
Yes	23531776	235	3	Yes	female	Yes	13	No	Yes	37.5			Negative	No		No	2012-09-15	1185	38.9546	high	Yes	2016-03-07	2016-03-14	recovered	24	Yes	Mother	No	No	No	No	no	No						No			No	No	No	No	No	2	36.5
No	1111395	111	1	Yes	male	Yes	7.5	No	Yes	38.5			Negative	No		No	2015-07-15	216.227	7.10807	high	Yes	2016-02-16	2016-02-23	recovered	8	Yes	Mother	No	No	No	No	no	No						No			No	No	No	No	Yes	2	37.1	No
Yes	1865545	186	1	Yes	male	Yes	7.9	No	Yes	37.9			Negative	Yes	2	No	2015-06-15	522	17.1598	high	Yes	2016-11-17	2016-11-24	recovered	18	Yes	Mother	No	No	No	No	no	Yes	2	35	No			No							No		36.8	No
Yes	23022603	230	3	Yes	male	Yes	13	No	Yes	37.7			Negative	No		No	2013-10-15	1001.6	32.9258	high	Yes	2016-07-13	2016-07-20	recovered	24	Yes	Mother	No	No	No	No	no	No						No							No		37.3	No
No	2193379	219	1	Yes	male	Yes	14	No	Yes	37.7			Negative	No		No	2013-02-15	1127	37.048	high	Yes	2016-03-31	2016-04-07	recovered	12	Yes	Mother	No	No	No	No	no	No						No			No	No	No	No	No		36.5
Yes	222225	222	3	Yes	female	Yes	11.2	No	Yes	36.5	Yes		Negative	No		No	2014-11-15	677.829	22.2824	low	Yes	2016-09-22	2016-09-29	recovered	24	Yes	Mother	No	No	No	No	no	No						No							No		37	No
No	2163583	216	1	Yes	male	Yes	9	No	Yes	38			Negative	No		No	2014-03-15	731	24.0302	high	Yes	2016-03-03	2016-03-10	recovered	48	Yes	Father	No	No	No	No	no	No						No			No	No	No	No	No	2	36.5
Yes	22433126	224	3	Yes	female	Yes	4	No	Yes	37	Yes		Negative	No		No	2016-07-15	119	3.9119	low	Yes	2016-11-11	2016-11-18	recovered	4	Yes	Mother	No	No	No	No	no	No						No							No		36.8	No
No	2193367	219	1	Yes	female	Yes	6.8	No	Yes	37	Yes		Negative	No		No	2015-12-15	350	11.5056	low	Yes	2016-11-28	2016-12-05	recovered	11	Yes	Mother	No	No	No	No	no	No						No							No		36.5	No
Yes	1111865	111	1	Yes	male	Yes	10.7	No	Yes	36.7	Yes		Negative	No		No	2014-11-15	737	24.2275	low	Yes	2016-11-15	2016-11-22	recovered	24	Yes	Mother	No	No	No	No	no	No						No							No		36.5	No
No	11131238	111	1	Yes	male	Yes	5	No	Yes	37	Yes		Negative	No		No	2015-10-15	129	4.24063	low	Yes	2016-02-22	2016-02-29	recovered	4	Yes	Mother	No	No	No	No	no	No						No			No	No	No	No	No		36.5
Yes	266141	266	3	Yes	female	Yes	8	No	Yes	38			Negative	No		No	2014-10-15	587.389	19.3093	high	Yes	2016-05-24	2016-05-31	recovered	35	Yes	Mother	No	No	No	No	no	No						No			No	No	No	No	No		35	No
Yes	2661252	266	3	Yes	female	Yes	12	No	Yes	37.7			Negative	No		No	2015-07-15	467	15.3517	high	Yes	2016-10-21	2016-10-28	recovered	16	Yes	Mother	No	No	No	No	no	No						No							No		37	No
Yes	2341956	234	3	Yes	male	Yes	7.5	No	Yes	36.8	Yes		Negative	No		No	2015-12-15	321	10.5523	low	Yes	2016-10-31	2016-11-07	recovered	8	Yes	Mother	No	No	No	No	no	No						No							No		36.9	No
No	2153235	215	1	Yes	male	Yes	10.2	No	Yes	37.3	Yes		Negative	No		No	2014-06-15	890	29.2571	low	Yes	2016-11-21	2016-11-28	recovered	28	Yes	Mother	No	No	No	No	no	No						No							No		37	No
No	109211601060	109	1	Yes	female	Yes	10	No	Yes	37.1	Yes		Negative	No		No	2013-12-15	792	26.0355	low	Yes	2016-02-15	2016-02-22	recovered	30	Yes	Mother	No	No	No	No	no	No						No			No	No	No	No	Yes	1	37
No	11910337	119	1	Yes	female	Yes	10	No	Yes	36.9	Yes		Negative	No		No	2015-01-15	417	13.7081	low	Yes	2016-03-07 15:05:23	2016-04-11	recovered	15	Yes	Mother	No	No	No	No	no	No						No			No	No	No	No	No		36.5
Yes	18643210	186	1	Yes	male	Yes	8.3	No	Yes	36.5	Yes		Negative	No		No	2015-06-15	435.756	14.3246	low	Yes	2016-08-23	2016-08-30	recovered	12	Yes	Mother	No	No	No	No	no	No						No							No		36.4	No
No	1011533	101	1	Yes	female	Yes	9.6	No	Yes	36.6	Yes		Negative	No		No	2014-03-15	941	30.9336	low	Yes	2016-10-11	2016-10-18	recovered	29	Yes	Mother	No	No	No	No	no	No						No							No		37	No
Yes	23611564	236	3	Yes	male	Yes	12.5	No	Yes	37.5			Negative	No		No	2012-09-15	1341	44.0828	high	Yes	2016-05-23	2016-05-30	recovered	14	Yes	Mother	No	No	No	No	no	No						No			No	No	No	No	No		37.3	No
Yes	2653218	265	3	Yes	male	Yes	9.5	No	Yes	37.8			Negative	No		No	2015-09-15	210	6.90335	high	Yes	2016-04-14	2016-04-21	recovered	46	Yes	Grandmother	No	No	No	No	no	No						No			No	No	No	No	No		36.5
Yes	3361725	336	2	Yes	male	Yes	11.5	No	Yes	37	Yes		Negative	No		No	2014-03-15	762.301	25.0592	low	Yes	2016-04-15	2016-04-22	recovered	12	Yes	Mother	No	No	No	No	no	No						No			No	No	No	No	No		36.5
Yes	106550215	106	1	Yes	female	Yes	6.5	No	Yes	38.2			Negative	No		No	2015-01-15	515.717	16.9532	high	Yes	2016-07-04	2016-07-11	recovered	18	Yes	Mother	No	No	No	No	no	No						No			No	No	No	No	No		36	No
No	22521969	225	3	Yes	male	Yes	6.5	No	Yes	36	Yes		Negative	No		No	2015-05-15	285	9.36884	low	Yes	2016-03-04	2016-03-11	recovered	9	Yes	Mother	No	No	No	No	no	No						No			No	No	No	No	No		36.5
No	10711110195	107	1	Yes	female	Yes	9	No	Yes	36.5	Yes		Negative	No		No	2013-11-15	854	28.0736	low	Yes	2016-03-18 09:31:44	2016-03-26	recovered	36	Yes	Mother	No	No	No	No	no	No						No			No	No	No	No	No		36.5
No	12055043	120	1	Yes	female	Yes	10	No	Yes	36	Yes		Negative	No		No	2014-10-15	755	24.8192	low	Yes	2016-11-01	2016-11-08	recovered	24	Yes	Mother	No	No	No	No	no	No						No							No		36.8	No
Yes	1193257	119	1	Yes	female	Yes	9.8	No	Yes	36.1	Yes		Negative	No		No	2014-07-15	545	17.9158	low	Yes	2016-01-21	2016-01-28	recovered	21	Yes	Mother	No	No	No	No	no	No						No			No	No	No	No	No		36.5
Yes	26531127	265	3	Yes	male	Yes	7	No	Yes	37.8			Negative	No		No	2014-12-15	633.301	20.8186	high	Yes	2016-09-08	2016-09-15	recovered	20	Yes	Grandmother	No	No	No	No	no	No						No							No		37.2	No
Yes	121715	121	1	Yes	male	Yes	6	No	Yes	36	Yes		Negative	No		No	2016-06-15	161	5.29257	low	Yes	2016-11-21	2016-11-28	recovered	5	Yes	Mother	No	No	No	No	no	No						No							No		36.2	No
No	24621299	246	3	Yes	male	Yes	9.5	No	Yes	37.5			Negative	No		No	2015-04-15	274	9.00723	high	Yes	2016-01-14	2016-01-21	recovered	9	Yes	Mother	No	No	No	No	no	No						No			No	No	No	No	No	2	36.5
No	120464	120	1	Yes	female	Yes	8.5	No	Yes	37.8			Negative	No		No	2015-06-15	512	16.831	high	Yes	2016-11-01	2016-11-08	recovered	14	Yes	Mother	No	No	No	No	no	No						No							No		37.2	No
Yes	24339171	243	3	Yes	male	Yes	9	No	Yes	37.6			Negative	No		No	2015-04-15	401	13.1821	high	Yes	2016-05-20	2016-05-27	recovered	48	Yes	Mother	No	No	No	No	no	No						No			No	No	No	No	No		37.3	No
No	1105291	110	1	Yes	male	Yes	10	No	Yes	36.9	Yes		Negative	No		No	2012-11-15	1427	46.9099	low	Yes	2016-10-12	2016-10-19	recovered	47	Yes	Mother	No	No	No	No	no	No						No							No		36.1	No
Yes	307330426	307	2	Yes	female	Yes	13	No	Yes	37.7			Negative	No		No	2013-11-15	839.763	27.6056	high	Yes	2016-03-03	2016-03-10	recovered	24	Yes	Mother	No	No	No	No	no	No						No			No	No	No	No	No		36.5
No	11431266	114	1	Yes	male	Yes	8.5	No	Yes	37.1	Yes		Negative	No		No	2016-02-15	243	7.98817	low	Yes	2016-10-10	2016-10-17	recovered	7	Yes	Mother	No	No	No	No	no	No						No							No		37	No
Yes	1201015	120	1	Yes	female	Yes	7	No	Yes	36	Yes		Negative	No		No	2016-05-15	150	4.93097	low	Yes	2016-11-05	2016-11-12	recovered	16	Yes	Mother	No	No	No	No	no	No						No							No		36.5	No
Yes	34522706	345	2	Yes	male	Yes	9.2	No	Yes	37.5			Negative	No		No	2013-06-15	910	29.9145	high	Yes	2016-01-23	2016-01-30	recovered	36	Yes	Mother	No	No	No	No	no	No						No			No	No	No	No	No		36.5
Yes	31819037	318	2	Yes	female	Yes	9.2	No	Yes	36.5	No	Yes	Negative	No		No	2013-06-15	1027	33.7607	low	Yes	2016-04-06	2016-04-13	recovered	21	Yes	Mother	No	No	No	No	no	No						No			No	No	No	No	No		36.5
No	2114657	211	1	Yes	male	Yes	8.7	No	Yes	36.7	Yes		Negative	No		No	2015-10-15	381	12.5247	low	Yes	2016-10-28	2016-11-04	recovered	12	Yes	Mother	No	No	No	No	no	No						No							No		36.5	No
Yes	2223492	222	3	Yes	female	Yes	7.1	No	Yes	37.5			Negative	No		No	2015-06-15	178.326	5.86214	high	Yes	2015-12-09	2015-12-16	recovered	6	Yes	Mother	No	No	No	No	no	No						No			No	No	No	No	No	2	37.4
Yes	2652623	265	3	Yes	female	Yes	13	No	Yes	37.6			Negative	No		No	2012-09-15	1454.3	47.8074	high	Yes	2016-09-08	2016-09-15	recovered	48	Yes	Grandmother	No	No	No	No	no	No						No							No		37	No
No	304239	304	2	Yes	female	Yes	9.4	No	Yes	37.6			Negative	No		No	2013-09-15	830	27.2847	high	Yes	2015-12-28	2016-01-04	recovered	24	Yes	Father	No	No	No	No	no	No						No			No	No	No	No	No		36.5
Yes	26731086	267	3	Yes	male	Yes	9.8	No	Yes	36.3	Yes		Negative	No		No	2015-11-15	345	11.3412	low	Yes	2016-10-24	2016-10-31	recovered	13	Yes	Mother	No	No	No	No	no	No						No							No		36	No
No	26512116	265	3	Yes	male	Yes	8.5	No	Yes	37.2	Yes		Negative	No		No	2014-06-15	618	20.3156	low	Yes	2016-02-23	2016-03-01	recovered	20	Yes	Mother	No	No	No	No	no	No						No			No	No	No	No	No		36.5
Yes	11421268	114	1	Yes	female	Yes	9	No	Yes	36.6	Yes		Negative	Yes	2	No	2014-05-15	595	19.5595	low	Yes	2016-01-05	2016-01-12	recovered	24	Yes	Mother	No	No	No	No	no	No						No			No	No	No	No	No	2	36.5
Yes	24331506	243	3	Yes	female	Yes	12	No	Yes	37.5			Negative	No		No	2014-10-15	766	25.1808	high	Yes	2016-11-19	2016-11-26	recovered	14	Yes	Mother	No	No	No	No	no	No						No							No		37.2	No
Yes	2074373	207	1	Yes	male	Yes	9	No	Yes	37.5			Negative	No		No	2015-10-15	372	12.2288	high	Yes	2016-10-21	2016-10-28	recovered	12	Yes	Mother	No	No	No	No	no	No						No							No		36	No
No	11911223	119	1	Yes	male	Yes	8.5	No	Yes	35.9	Yes		Negative	No		No	2014-10-15	495	16.2722	low	Yes	2016-02-23	2016-03-01	recovered	17	Yes	Mother	No	No	No	No	no	No						No			No	No	No	No	Yes	3	36	No
No	119424101	119	1	Yes	female	Yes	5.7	No	Yes	36.2	Yes		Negative	Yes	2	No	2015-08-15	157.65	5.18243	low	Yes	2016-01-19 15:35:17	2016-01-28	recovered	5	Yes	Mother	No	No	No	No	no	Yes	3	40	No	No	No	No			No	No	No	No	No		36.5
Yes	24621274	246	3	Yes	female	Yes	14	No	Yes	37.5			Negative	No		No	2012-02-15	1731	56.9034	high	Yes	2016-11-11	2016-11-18	recovered	48	Yes	Mother	No	No	No	No	no	No						No							No		36.9	No
Yes	3301144	330	2	Yes	male	Yes	7.8	No	Yes	37.5			Negative	No		No	2016-03-15	223	7.3307	high	Yes	2016-10-21	2016-10-28	recovered	7	Yes	Mother	No	No	No	No	no	No						No							No		36.2	No
Yes	18622210	186	1	Yes	female	Yes	14	No	Yes	37.5			Negative	No		No	2013-03-15	1098	36.0947	high	Yes	2016-03-31	2016-04-07	recovered	22	Yes	Mother	No	No	No	No	no	No						No			No	No	No	No	No	1	36.5
No	1011910	101	1	Yes	female	Yes	7.5	No	Yes	36.5	Yes		Negative	No		No	2015-09-15	405	13.3136	low	Yes	2016-10-17	2016-10-24	recovered	13	Yes	Mother	No	No	No	No	no	No						No							No		36.7	No
No	21026311	210	1	Yes	male	Yes	7.1	No	Yes	37.5			Negative	No		No	2015-09-15	395	12.9849	high	Yes	2016-10-13	2016-10-20	recovered	14	Yes	Mother	No	No	No	No	no	No						No							No		36.3	No
No	1862306	186	1	Yes	male	Yes	8.4	No	Yes	37.8			Negative	No		No	2014-11-15	466	15.3189	high	Yes	2016-02-26	2016-03-04	recovered	16	Yes	Mother	No	No	No	No	no	No						No			No	No	No	No	No	1	36.5
Yes	3212655	321	2	Yes	male	Yes	10.5	No	Yes	36.8	Yes		Negative	No		No	2013-07-15	955.753	31.4186	low	Yes	2016-02-25	2016-03-03	recovered	36	Yes	Mother	No	No	No	No	no	No						No			No	No	No	No	No		36.5
No	10644111411109	106	1	Yes	male	Yes	14	No	Yes	37.8			Negative	No		No	2012-09-15	1284	42.2091	high	Yes	2016-03-25 05:28:52	2016-04-04	recovered	36	Yes	Mother	No	No	No	No	no	No						No			No	No	No	No	No		36.5
Yes	26431736	264	3	Yes	female	Yes	8.5	No	Yes	37.3	Yes		Negative	No		No	2014-03-15	739	24.2932	low	Yes	2016-03-24	2016-03-31	recovered	7	Yes	Mother	No	No	No	No	no	No						No			No	No	No	No	Yes	2	37	No
No	217248	217	1	Yes	female	Yes	9	No	Yes	38.4			Negative	No		No	2015-01-15	637	20.9402	high	Yes	2016-10-13	2016-10-20	recovered	21	Yes	Mother	No	No	No	No	no	No						No							No		36.5	No
Yes	10122956	101	1	Yes	male	Yes	13.9	No	Yes	36	Yes		Negative	No		No	2014-06-15	883	29.027	low	Yes	2016-11-09	2016-11-16	recovered	29	Yes	Mother	No	No	No	No	no	No						No							No		36.1	No
Yes	10644097409706	106	1	Yes	male	Yes	7	No	Yes	37.9			Negative	No		No	2014-06-15	610	20.0526	high	Yes	2016-02-19	2016-02-26	recovered	18	Yes	Mother	No	No	No	No	no	No						No			No	No	No	No	No		36.5
No	1034155	103	1	Yes	male	Yes	8	No	Yes	36.1	Yes		Negative	No		No	2015-09-15	426	14.0039	low	Yes	2016-10-20	2016-10-27	recovered	18	Yes	Mother	No	No	No	No	no	No						No							No		36.8	No
No	217318	217	1	Yes	female	Yes	11	No	Yes	37.1	Yes		Negative	No		No	2015-09-15	185	6.08153	low	Yes	2016-03-31	2016-04-07	recovered	12	Yes	Mother	No	No	No	No	no	No						No			No	No	No	No	No	3	36.5
Yes	31851788	318	2	Yes	female	Yes	10.6	No	Yes	35.4	Yes		Negative	No		No	2012-05-15	1325.35	43.5685	low	Yes	2015-12-30	2016-01-06	recovered	48	Yes	Mother	No	No	No	No	no	Yes	2	38	No	No	No	No			No	No	No	No	No		36.5
No	2174207	217	1	Yes	male	Yes	12	No	Yes	38.3			Negative	No		No	2012-10-15	1470	48.3235	high	Yes	2016-10-24	2016-10-31	recovered	48	Yes	Mother	No	No	No	No	no	No						No							No		36.8	No
No	26423383	264	3	Yes	female	Yes	7	No	Yes	37.8			Negative	No		No	2014-11-15	384	12.6233	high	Yes	2015-12-07	2015-12-14	recovered	12	Yes	Mother	No	No	No	No	no	No						No			No	No	No	No	No		37
Yes	26423282	264	3	Yes	female	Yes	9	No	Yes	37.4	Yes		Negative	No		No	2014-08-15	835	27.449	low	Yes	2016-11-18	2016-11-25	recovered	26	Yes	Mother	No	No	No	No	no	No						No							No		36.8	No
Yes	2621472	262	3	Yes	female	Yes	12	No	Yes	37.5			Negative	No		No	2013-05-15	1163.84	38.2589	high	Yes	2016-07-21	2016-07-28	recovered	18	Yes	Mother	No	No	No	No	no	No						No							No		36	No
Yes	2662612	266	3	Yes	male	Yes	10	No	Yes	36.5	Yes		Negative	No		No	2012-10-15	1470	48.3235	low	Yes	2016-10-21	2016-10-28	recovered	36	Yes	Mother	No	No	No	No	no	No						No							No		37.3	No
No	10555058505807	105	1	Yes	male	Yes	8	No	Yes	37.8			Negative	No		No	2013-04-15	1064	34.977	high	Yes	2016-03-14 08:17:08	2016-03-22	recovered	21	Yes	Mother	No	No	No	No	no	No						No			No	No	No	No	No		36.5
Yes	2673915	267	3	Yes	male	Yes	5.5	No	Yes	37	Yes		Negative	No		No	2015-02-15	414	13.6095	low	Yes	2016-04-04 15:29:28	2016-04-13	recovered	59	Yes	Mother	No	No	No	No	no	No						No			No	No	No	No	No		36.5
No	18611477	186	1	Yes	female	Yes	10	No	Yes	36.7	Yes		Negative	No		No	2013-05-15	1018	33.4648	low	Yes	2016-03-24	2016-03-31	recovered	36	Yes	Mother	No	No	No	No	no	No						No			No	No	No	No	No	1	36.5
Yes	26422454	264	3	Yes	male	Yes	13	No	Yes	37	Yes		Negative	No		No	2014-09-15	739.523	24.3104	low	Yes	2016-09-23	2016-09-30	recovered	9	Yes	Grandmother	No	No	No	No	no	No						No							No		37	No
Yes	22924811	229	3	Yes	male	Yes	8.7	No	Yes	37.5			Negative	No		No	2014-03-15	757	24.8849	high	Yes	2016-04-13	2016-04-20	recovered	12	Yes	Mother	No	No	No	No	no	No						No			No	No	No	No	No	2	36.5
No	120517	120	1	Yes	male	Yes	6.7	No	Yes	36.9	Yes		Negative	No		No	2016-04-15	161.579	5.31161	low	Yes	2016-09-23	2016-09-30	recovered	4	Yes	Mother	No	No	No	No	no	No						No							No		36.1	No
Yes	24031137	240	3	Yes	female	Yes	10	No	Yes	36.9	No	Yes	Negative	No		No	2012-12-15	1112	36.5549	low	Yes	2016-01-04	2016-01-11	recovered	36	Yes	Mother	No	No	No	No	no	No						No			No	No	No	No	No		36.5
Yes	24212376	242	3	Yes	female	Yes	7.5	No	Yes	36.5	Yes		Negative	No		No	2015-07-15	249	8.1854	low	Yes	2016-03-25	2016-04-01	recovered	9	Yes	Mother	No	No	No	No	no	No						No			No	No	No	No	No	2	36.5
No	1013146	101	1	Yes	male	Yes	9.5	No	Yes	36.6	Yes		Negative	No		No	2014-10-15	740	24.3261	low	Yes	2016-10-17	2016-10-24	recovered	24	Yes	Mother	No	No	No	No	no	No						No							No		36.7	No
Yes	3196595	319	2	Yes	female	Yes	12.5	No	Yes	36.8	Yes		Negative	No		No	2014-02-15	774	25.4438	low	Yes	2016-03-03	2016-03-10	recovered	24	Yes	Mother	No	No	No	No	no	No						No			No	No	No	No	No		36.5
Yes	1141676	114	1	Yes	male	Yes	13.8	No	Yes	36.9	No	Yes	Negative	No		No	2011-05-15	1752	57.5937	low	Yes	2016-03-11	2016-03-18	recovered	9	Yes	Mother	No	No	No	No	no	No						No			No	No	No	No	Yes	2	37	No
Yes	2463806	246	3	Yes	female	Yes	13.5	No	Yes	37.5			Negative	No		No	2013-11-15	1081	35.5358	high	Yes	2016-10-31	2016-11-07	recovered	36	Yes	Mother	No	No	No	No	no	No						No							No		36.8	No
Yes	26413174	264	3	Yes	male	Yes	14	No	Yes	36.3	No	Yes	Negative	No		No	2015-11-15	271.43	8.92276	low	Yes	2016-08-12	2016-08-19	recovered	9	Yes	Stepmother	No	No	No	No	no	No						No							No		37	No
No	1189215	118	1	Yes	female	Yes	10	No	Yes	37.8			Negative	No		No	2013-03-15	1088	35.7659	high	Yes	2016-03-11	2016-03-18	recovered	36	Yes	Mother	No	No	No	No	no	No						No			No	No	No	No	No		36.5
Yes	34533704	345	2	Yes	male	Yes	9.7	No	Yes	37	Yes		Negative	No		No	2015-03-15	540	17.7515	low	Yes	2016-09-05	2016-09-12	recovered	18	Yes	Mother	No	No	No	No	no	No						No							No		36.7	No
Yes	2252765	225	3	Yes	male	Yes	16	No	Yes	36.5	Yes		Negative	No		No	2012-03-15	1484	48.7837	low	Yes	2016-05-14	2016-05-21	recovered	48	Yes	Mother	No	No	No	No	no	No						No			No	No	No	No	No		36	No
Yes	26413044	264	3	Yes	male	No		No	Yes	37.5			Negative	No		No	2013-03-15	1104	36.2919	high	Yes	2016-03-18	2016-03-25	recovered	12	Yes	Mother	No	No	No	No	no	No						No			No	No	No	No	No		36.5
Yes	26412486	264	3	Yes	female	Yes	7.1	No	Yes	37.3	Yes		Negative	Yes	2	No	2015-05-15	313	10.2893	low	Yes	2016-03-24	2016-03-31	recovered	18	Yes	Grandmother	No	No	No	No	no	No						No			No	No	No	No	No		36.5
Yes	3041274	304	2	Yes	male	Yes	7.5	No	Yes	37.5			Negative	No		No	2015-01-15	454.475	14.94	high	Yes	2016-04-13	2016-04-20	recovered	56	Yes	Mother	No	No	No	No	no	No						No			No	No	No	No	No		36.5
Yes	24331586	243	3	Yes	male	Yes	15	No	Yes	37.6			Negative	No		No	2012-10-15	1487	48.8823	high	Yes	2016-11-10	2016-11-17	recovered	36	Yes	Mother	No	No	No	No	no	No						No							No		36.8	No
No	3363856	336	2	Yes	female	Yes	7	No	Yes	37.5			Negative	No		No	2016-03-15	254	8.34977	high	Yes	2016-11-24	2016-12-01	recovered	8	Yes	Mother	No	No	No	No	no	No						No							No		36.2	No
Yes	304511010	304	2	Yes	male	Yes	13	No	Yes	37.3	Yes		Negative	No		No	2014-06-15	605	19.8882	low	Yes	2016-01-13	2016-01-20	recovered	25	Yes	Mother	No	No	No	No	no	No						No			No	No	No	No	No		36.5
Yes	32721487	327	2	Yes	female	Yes	13	No	Yes	36.8	Yes		Negative	No		No	2012-11-15	1240	40.7627	low	Yes	2016-04-08	2016-04-15	recovered	8	Yes	Mother	No	No	No	No	no	No						No			No	No	No	No	No		36.5
Yes	2272476	227	3	Yes	female	Yes	8.7	No	Yes	35.9	Yes		Negative	No		No	2014-07-15	855	28.1065	low	Yes	2016-10-26	2016-11-02	recovered	24	Yes	Mother	No	No	No	No	no	No						No							No		37	No
Yes	105330693069081	105	1	Yes	female	Yes	10	No	Yes	37.6			Negative	No		No	2013-07-15	918.313	30.1878	high	Yes	2016-01-21	2016-01-28	recovered	59	Yes	Mother	No	No	No	No	no	No						No			No	No	No	No	No		36.5
No	1202455	120	1	Yes	male	Yes	7.2	No	Yes	38			Negative	No		No	2014-10-15	760	24.9836	high	Yes	2016-11-01	2016-11-08	recovered	24	Yes	Mother	No	No	No	No	no	No						No							No		36.8	No
No	2171264	217	1	Yes	female	Yes	8	No	Yes	35.6	No	Yes	Negative	No		No	2014-02-15	761	25.0164	low	Yes	2016-03-03	2016-03-10	recovered	36	Yes	Mother	No	No	No	No	no	No						No			No	No	No	No	No		36.5
No	1104451	110	1	Yes	male	Yes	9.3	No	Yes	36.7	Yes		Negative	No		No	2015-09-15	433	14.2341	low	Yes	2016-11-21	2016-11-28	recovered	13	Yes	Mother	No	No	No	No	no	No						No							No		35.9	No
Yes	23911176	239	3	Yes	male	Yes	7	No	Yes	36.5	Yes		Negative	No		No	2015-08-15	218	7.16634	low	Yes	2016-03-18	2016-03-25	recovered	36	Yes	Mother	No	No	No	No	no	No						No			No	No	No	No	No	2	36.5
Yes	24221409	242	3	Yes	male	Yes	9.1	No	Yes	36.5	Yes		Negative	Yes	2	No	2015-09-15	188	6.18014	low	Yes	2016-03-25	2016-04-01	recovered	59	Yes	Mother	No	No	No	No	no	No						No			No	No	No	No	No	2	36.5
No	1171206	117	1	Yes	male	Yes	8	No	Yes	36.7	Yes		Negative	No		No	2016-01-15	295	9.69757	low	Yes	2016-10-29	2016-11-05	recovered	9	Yes	Mother	No	No	No	No	no	No						No							No		36	No
No	1795151	179	1	Yes	male	Yes	9	No	Yes	36.1	No	Yes	Negative	No		No	2015-02-15	636	20.9073	low	Yes	2016-11-11	2016-11-18	recovered	22	Yes	Mother	No	No	No	No	no	No						No							No		36.8	No
Yes	2442243	244	3	Yes	female	Yes	14	No	Yes	37.5			Negative	No		No	2013-10-15	1128	37.0809	high	Yes	2016-11-16	2016-11-23	recovered	36	Yes	Mother	No	No	No	No	no	No						No							No		36.9	No
Yes	22722015	227	3	Yes	male	Yes	8.4	No	Yes	37.2	No	Yes	Negative	No		No	2014-09-15	762	25.0493	low	Yes	2016-10-16	2016-10-23	recovered	26	Yes	Mother	No	No	No	No	no	No						No							No		37.2	No
Yes	23511317	235	3	Yes	male	Yes	13	No	Yes	37	Yes		Negative	No		No	2014-01-15	794	26.1012	low	Yes	2016-03-24	2016-03-31	recovered	23	Yes	Mother	No	No	No	No	no	No						No			No	No	No	No	No	2	36.5
Yes	24333198	243	3	Yes	female	Yes	13	No	Yes	37.6			Negative	No		No	2014-03-15	737	24.2275	high	Yes	2016-03-17	2016-03-24	recovered	28	Yes	Mother	No	No	No	No	no	No						No			No	No	No	No	No	2	36.5
Yes	3043176	304	2	Yes	male	Yes	7.5	No	Yes	37.5			Negative	No		No	2015-06-15	275	9.0401	high	Yes	2016-03-16	2016-03-23	recovered	48	Yes	Mother	No	No	No	No	no	No						No			No	No	No	No	No		36.5
Yes	22711153	227	3	Yes	female	Yes	12	No	Yes	36.9	Yes		Negative	No		No	2013-08-15	946	31.098	low	Yes	2016-03-24	2016-03-31	recovered	12	Yes	Mother	No	No	No	No	no	No						No			No	No	No	No	No		36.5
No	184418	184	1	Yes	female	Yes	5.7	No	Yes	36.6	No	Yes	Negative	No		No	2015-06-15	221	7.26496	low	Yes	2016-01-16	2016-01-23	recovered	10	Yes	Mother	No	No	No	No	no	No						No			No	No	No	No	No	1	36.5
No	120616	120	1	Yes	female	Yes	5	No	Yes	36	Yes		Negative	No		No	2016-07-15	102	3.35306	low	Yes	2016-10-19	2016-10-26	recovered	3	Yes	Mother	No	No	No	No	no	No						No							No		36.8	No
No	1073517	107	1	Yes	male	Yes	14	No	Yes	37.5			Negative	No		No	2012-06-15	1498.7	49.2668	high	Yes	2016-07-22	2016-07-29	recovered	12	Yes	Mother	No	No	No	No	no	No						No							No		36.1	No
No	31832048	318	2	Yes	female	Yes	9.4	No	Yes	37.5			Negative	No		No	2015-11-15	361	11.8672	high	Yes	2016-11-10	2016-11-17	recovered	12	Yes	Mother	No	No	No	No	no	No						No							No		36.6	No
No	1107163	110	1	Yes	female	Yes	11	No	Yes	36.2	Yes		Negative	No		No	2012-11-15	1427	46.9099	low	Yes	2016-10-12	2016-10-19	recovered	47	Yes	Mother	No	No	No	No	no	No						No							No		35.8	No
Yes	22711874	227	3	Yes	female	Yes	11.1	No	Yes	37.7			Negative	No		No	2015-07-15	379.525	12.4762	high	Yes	2016-07-28	2016-08-04	recovered	14	Yes	Mother	No	No	No	No	no	No						No							No		36	No
No	34512272	345	2	Yes	male	Yes	8.5	No	Yes	37.5			Negative	No		No	2014-06-15	792.591	26.0549	high	Yes	2016-08-15	2016-08-22	recovered	36	Yes	Mother	No	No	No	No	no	No						No							No		35.9	No
No	11411263	114	1	Yes	male	Yes	16	No	Yes	38			Negative	No		No	2012-09-15	1491	49.0138	high	Yes	2016-10-10	2016-10-17	recovered	48	Yes	Mother	No	No	No	No	no	No						No							No		36.2	No
Yes	1082176	108	1	Yes	female	Yes	13	No	Yes	36	Yes		Negative	No		No	2012-12-15	1173	38.5602	low	Yes	2016-03-30	2016-04-06	recovered	24	Yes	Mother	No	No	No	No	no	No						No			No	No	No	No	No		36.5
No	2431915	243	3	Yes	female	Yes	13	No	Yes	37.6			Negative	No		No	2013-01-15	1124.75	36.9741	high	Yes	2016-02-12	2016-02-19	recovered	36	Yes	Mother	No	No	No	No	no	No						No			No	No	No	No	No	2	36.5
Yes	31952237	319	2	Yes	male	Yes	7.3	No	Yes	37.5			Negative	Yes	2	No	2013-09-15	820	26.9559	high	Yes	2015-12-21	2015-12-28	recovered	12	Yes	Mother	No	No	No	No	no	No						No			No	No	No	No	No		36.5
No	113216	113	1	Yes	female	Yes	10	No	Yes	37.1	Yes		Negative	No		No	2014-10-15	735	24.1617	low	Yes	2016-10-18	2016-10-25	recovered	24	Yes	Mother	No	No	No	No	no	No						No							No		36.8	No
Yes	2391251	239	3	Yes	female	Yes	11.5	No	Yes	37.5			Negative	No		No	2013-10-15	1129	37.1137	high	Yes	2016-11-17	2016-11-24	recovered	36	Yes	Mother	No	No	No	No	no	No						No							No		36.9	No
Yes	1053414	105	1	Yes	female	Yes	11	No	Yes	36.2	Yes		Negative	No		No	2015-10-15	347.646	11.4282	low	Yes	2016-09-26	2016-10-03	recovered	12	Yes	Mother	No	No	No	No	no	No						No							No		37.2	No
No	10611013101312	106	1	Yes	female	Yes	9	No	Yes	37.8			Negative	No		No	2015-02-15	390	12.8205	high	Yes	2016-03-11 14:29:12	2016-03-22	recovered	13	Yes	Mother	No	No	No	No	no	No						No			No	No	No	No	No		36.5
Yes	1174301	117	1	Yes	female	Yes	7	No	Yes	38.1			Negative	No		No	2015-06-15	346	11.3741	high	Yes	2016-05-26	2016-06-02	recovered	12	Yes	Mother	No	No	No	No	no	No						No			No	No	No	No	No		36.8	No
Yes	3215764	321	2	Yes	male	Yes	13.5	No	Yes	37.9			Negative	No		No	2011-08-15	1682	55.2926	high	Yes	2016-03-24	2016-03-31	recovered	24	Yes	Mother	No	No	No	No	no	No						No			No	No	No	No	No		36.5
No	21651044	216	1	Yes	female	Yes	8.3	No	Yes	37.3	Yes		Negative	No		No	2015-06-15	417.374	13.7204	low	Yes	2016-08-05	2016-08-12	recovered	12	Yes	Mother	No	No	No	No	no	No						No							No		36.4	No
No	101220094	101	1	Yes	male	Yes	10	No	Yes	38.3			Negative	No		No	2013-03-15	1082	35.5687	high	Yes	2016-03-28	2016-04-04	recovered	8	Yes	Mother	No	No	No	No	no	No						No			No	No	No	No	No		36.5
No	107303614	107	1	Yes	female	Yes	10	No	Yes	36.5	Yes		Negative	No		No	2014-04-15	679	22.3208	low	Yes	2016-02-23	2016-03-01	recovered	22	Yes	Mother	No	No	No	No	no	No						No			No	No	No	No	Yes	2	37	No
No	11321526	113	1	Yes	male	Yes	9	No	Yes	37.5			Negative	No		No	2012-10-15	1456	47.8632	high	Yes	2016-10-10	2016-10-17	recovered	58	Yes	Mother	No	No	No	No	no	No						No							No		36.2	No
No	1171454	117	1	Yes	female	Yes	8	No	Yes	36.7	Yes		Negative	No		No	2015-07-15	362.562	11.9185	low	Yes	2016-07-11	2016-07-18	recovered	12	Yes	Mother	No	No	No	No	no	No						No							No		36.5	No
Yes	31962983	319	2	Yes	female	Yes	14	No	Yes	37.6			Negative	Yes	2	No	2012-11-15	1231	40.4668	high	Yes	2016-03-03	2016-03-10	recovered	10	Yes	Mother	No	No	No	No	no	No						No			No	No	No	No	No		36.5
Yes	22522276	225	3	Yes	male	Yes	9.2	No	Yes	38.3			Negative	No		No	2014-12-15	458	15.0559	high	Yes	2016-03-18	2016-03-25	recovered	7	Yes	Mother	No	No	No	No	no	No						No			No	No	No	No	No	2	36.5
Yes	26512294	265	3	Yes	female	Yes	5	No	Yes	36.4	Yes		Negative	No		No	2016-01-15	75	2.46548	low	Yes	2016-04-02	2016-04-09	recovered	19	Yes	Mother	No	No	No	No	no	No						No			No	No	No	No	No		36.5
Yes	224223742	224	3	Yes	male	Yes	10.2	No	Yes	37.3	Yes		Negative	No		No	2014-08-15	738.501	24.2768	low	Yes	2016-08-22	2016-08-29	recovered	18	Yes	Mother	No	No	No	No	no	No						No							No		36	No
Yes	2292616	229	3	Yes	female	Yes	8	No	Yes	37.8			Negative	No		No	2015-01-15	617.538	20.3004	high	Yes	2016-09-23	2016-09-30	recovered	26	Yes	Mother	No	No	No	No	no	No						No							No		37.2	No
No	11421018	114	1	Yes	male	Yes	6.3	No	Yes	37.3	Yes		Negative	No		No	2015-07-15	200	6.57462	low	Yes	2016-02-02	2016-02-09	recovered	7	Yes	Mother	No	No	No	No	no	No						No			No	No	No	No	Yes	3	37
No	1073509	107	1	Yes	female	Yes	11.2	No	Yes	37.2	Yes		Negative	No		No	2014-06-15	757.562	24.9034	low	Yes	2016-07-11	2016-07-18	recovered	18	Yes	Mother	No	No	No	No	no	No						No							No		36.8	No
No	11421377	114	1	Yes	female	Yes	6.7	No	Yes	36.3	Yes		Negative	No		No	2015-07-15	233.497	7.67579	low	Yes	2016-03-28	2016-04-04	recovered	9	Yes	Mother	No	No	No	No	no	No						No			No	No	No	No	Yes	3	37	No
Yes	11421426	114	1	Yes	female	Yes	9.4	No	Yes	37.9			Negative	Yes	2	No	2015-08-15	186	6.1144	high	Yes	2016-02-19	2016-02-26	recovered	18	Yes	Mother	No	No	No	No	no	No						No			No	No	No	No	No		36.5
Yes	10522045204506	105	1	Yes	male	Yes	8	No	Yes	37.6			Negative	No		No	2013-02-15	1053	34.6154	high	Yes	2016-01-05	2016-01-12	recovered	36	Yes	Mother	No	No	No	No	no	No						No			No	No	No	No	No	2	36.5
No	2153514	215	1	Yes	female	Yes	7.2	No	Yes	37.5			Negative	No		No	2016-04-15	225	7.39645	high	Yes	2016-11-24	2016-12-01	recovered	7	Yes	Mother	No	No	No	No	no	No						No							No		36.5	No
Yes	1081786	108	1	Yes	female	Yes	6.3	No	Yes	37.1	Yes		Negative	No		No	2014-04-15	930	30.572	low	Yes	2016-03-16	2016-03-23	recovered	12	Yes	Mother	No	No	No	No	no	No						No			No	No	No	No	No		36.5
Yes	24621266	246	3	Yes	male	Yes	12	No	Yes	37.5			Negative	No		No	2013-01-15	1101.75	36.218	high	Yes	2016-01-21	2016-01-28	recovered	15	Yes	Mother	No	No	No	No	no	No						No			No	No	No	No	No	2	36.5
No	112443	112	1	Yes	male	Yes	10	No	Yes	37	Yes		Negative	No		No	2014-04-15	755	24.8192	low	Yes	2016-05-10	2016-05-17	recovered	48	Yes	Mother	No	No	No	No	no	No						No			No	No	No	No	No		36	No
Yes	2341503	234	3	Yes	male	Yes	12	No	Yes	37	Yes		Negative	No		No	2013-11-15	871	28.6325	low	Yes	2016-04-04	2016-04-11	recovered	19	Yes	Mother	No	No	No	No	no	No						No			No	No	No	No	No	2	36.5
No	2093796	209	1	Yes	male	Yes	9	No	Yes	36.6	Yes		Negative	No		No	2015-09-15	436	14.3327	low	Yes	2016-11-17	2016-11-24	recovered	15	Yes	Mother	No	No	No	No	no	No						No							No		36	No
No	2114455	211	1	Yes	male	Yes	14.2	No	Yes	36.7	Yes		Negative	No		No	2012-10-15	1467	48.2249	low	Yes	2016-10-21	2016-10-28	recovered	48	Yes	Mother	No	No	No	No	no	No						No							No		36.1	No
Yes	10655020502011	106	1	Yes	male	Yes	7	No	Yes	37.5			Negative	No		No	2014-08-15	549	18.0473	high	Yes	2016-02-19	2016-02-26	recovered	14	Yes	Mother	No	No	No	No	no	No						No			No	No	No	No	No		36.5
Yes	1195278	119	1	Yes	male	Yes	4.8	No	Yes	36.7	Yes		Negative	Yes	2	No	2015-09-15	256.749	8.44014	low	Yes	2016-05-30	2016-06-06	recovered	17	Yes	Mother	No	No	No	No	no	No						No			No	No	No	No	No		36.1	No
Yes	243216	243	3	Yes	male	Yes	10	No	Yes	37.9			Negative	No		No	2014-05-15	588	19.3294	high	Yes	2015-12-25	2016-01-01	recovered	20	Yes	Mother	No	No	No	No	no	No						No			No	No	No	No	No		36.5
Yes	30611656	306	2	Yes	male	Yes	10	No	Yes	35.9	Yes		Negative	Yes	2	No	2014-04-15	711	23.3728	low	Yes	2016-03-26	2016-04-02	recovered	18	Yes	Mother	No	No	No	No	no	No						No			No	No	No	No	No	2	36.5
Yes	2383343	238	3	Yes	male	Yes	12	No	Yes	37.5			Negative	No		No	2014-01-15	825.545	27.1382	high	Yes	2016-04-19	2016-04-26	recovered	36	Yes	Mother	No	No	No	No	no	No						No			No	No	No	No	No	2	36.5
No	1143935	114	1	Yes	female	Yes	6	No	Yes	36.5	Yes		Negative	No		No	2016-04-15	183	6.01578	low	Yes	2016-10-10	2016-10-17	recovered	6	Yes	Mother	No	No	No	No	no	No						No							No		37	No
No	205115	205	1	Yes	male	Yes	12	No	Yes	37.3	Yes		Negative	Yes	2	No	2011-12-15	1714	56.3445	low	Yes	2016-08-24	2016-08-31	recovered	24	Yes	Mother	No	No	No	No	no	No						No							No		37.1	No
No	186554505405	186	1	Yes	male	Yes	8.3	No	Yes	36.5	Yes		Negative	No		No	2015-05-15	245	8.05391	low	Yes	2016-02-04	2016-02-11	recovered	9	Yes	Mother	No	No	No	No	no	No						No			No	No	No	No	No	2	36.5
Yes	31854710	318	2	Yes	male	Yes	7	No	Yes	37.3	Yes		Negative	No		No	2016-04-15	209	6.87048	low	Yes	2016-11-10	2016-11-17	recovered	7	Yes	Mother	No	No	No	No	no	No						No							No		36.6	No
No	10821257	108	1	Yes	male	Yes	8	No	Yes	37.5			Negative	No		No	2016-01-15	252.702	8.30711	high	Yes	2016-09-23	2016-09-30	recovered	18	Yes	Mother	No	No	No	No	no	No						No							No		36.9	No
No	18658500807	186	1	Yes	male	Yes	7	No	Yes	37.8			Negative	No		No	2015-03-15	283	9.30309	high	Yes	2016-01-01	2016-01-08	recovered	9	Yes	Mother	No	No	No	No	no	No						No			No	No	No	No	No		36.9
Yes	11511847	115	1	Yes	male	Yes	8.4	No	Yes	36.3	Yes		Negative	No		No	2014-12-15	415	13.6423	low	Yes	2016-02-19	2016-02-26	recovered	15	Yes	Mother	No	No	No	No	no	No						No			No	No	No	No	No		36.5
No	1171445	117	1	Yes	female	Yes	9	No	Yes	36.7	Yes		Negative	No		No	2015-09-15	300.562	9.88039	low	Yes	2016-07-11	2016-07-18	recovered	10	Yes	Mother	No	No	No	No	no	No						No							No		36	No
No	18610221002207	186	1	Yes	female	Yes	16.9	No	Yes	36.3	No	Yes	Negative	Yes	2	No	2013-07-15	899	29.5529	low	Yes	2016-01-01	2016-01-08	recovered	48	Yes	Mother	No	No	No	No	no	No						No			No	No	No	No	No		36.4
Yes	24333096	243	3	Yes	male	Yes	12	No	Yes	37.8			Negative	No		No	2015-07-15	250	8.21828	high	Yes	2016-03-25	2016-04-01	recovered	18	Yes	Mother	No	No	No	No	no	No						No			No	No	No	No	No	2	36.5
Yes	1075336	107	1	Yes	female	Yes	15	No	Yes	37.3	Yes		Negative	No		No	2013-11-15	1094	35.9632	low	Yes	2016-11-07	2016-11-14	recovered	36	Yes	Mother	No	No	No	No	no	No						No							No		35.9	No
No	2175198	217	1	Yes	female	Yes	7	No	Yes	37.5			Negative	No		No	2016-05-15	194	6.37738	high	Yes	2016-11-24	2016-12-01	recovered	6	Yes	Mother	No	No	No	No	no	No						No							No		36.1	No
No	2193664	219	1	Yes	male	Yes	7.5	No	Yes	37.5			Negative	No		No	2015-11-15	257.488	8.46444	high	Yes	2016-07-29	2016-08-05	recovered	12	Yes	Mother	No	No	No	No	no	No						No							No		36.5	No
Yes	31832126	318	2	Yes	male	Yes	10.3	No	Yes	37.5			Negative	No		No	2014-08-15	594	19.5266	high	Yes	2016-03-29	2016-04-05	recovered	12	Yes	Mother	No	No	No	No	no	No						No			No	No	No	No	No		36.5
Yes	1106206	110	1	Yes	female	Yes	5	No	Yes	36	Yes		Negative	No		No	2016-07-15	116	3.81328	low	Yes	2016-11-01	2016-11-08	recovered	3	Yes	Mother	No	No	No	No	no	No						No							No		37	No
Yes	1152736	115	1	Yes	male	Yes	11	No	Yes	36.6	No	Yes	Negative	No		No	2014-02-15	741	24.359	low	Yes	2016-03-11	2016-03-18	recovered	22	Yes	Mother	No	No	No	No	no	No						No			No	No	No	No	No		36.5
Yes	23632046	236	3	Yes	female	Yes	10	No	Yes	37	Yes		Negative	No		No	2015-04-15	357	11.7357	low	Yes	2016-04-06	2016-04-13	recovered	52	Yes	Mother	No	No	No	No	no	No						No			No	No	No	No	No	2	36.5
Yes	31831968	318	2	Yes	female	Yes	8.2	No	Yes	37	Yes		Negative	No		No	2015-05-15	545	17.9158	low	Yes	2016-11-10	2016-11-17	recovered	18	Yes	Mother	No	No	No	No	no	No						No							No		36.1	No
No	214287	214	1	Yes	female	Yes	5.8	No	Yes	36.1	Yes		Negative	No		No	2015-10-15	375	12.3274	low	Yes	2016-10-24	2016-10-31	recovered	12	Yes	Mother	No	No	No	No	no	No						No							No		36.7	No
Yes	307332529	307	2	Yes	female	Yes	9	No	Yes	37.6			Negative	No		No	2015-04-15	350	11.5056	high	Yes	2016-03-30	2016-04-06	recovered	36	Yes	Mother	No	No	No	No	no	No						No			No	No	No	No	No		36.5
Yes	32111015	321	2	Yes	male	Yes	15	No	Yes	37.1	Yes		Negative	No		No	2012-03-15	1512.4	49.7173	low	Yes	2016-05-05	2016-05-12	recovered	48	Yes	Mother	No	No	No	No	no	No						No			No	No	No	No	No		36.7	No
Yes	1865636	186	1	Yes	female	Yes	6	No	Yes	37	Yes		Negative	No		No	2016-05-15	143	4.70085	low	Yes	2016-10-05	2016-10-12	recovered	10	Yes	Mother	No	No	No	No	no	Yes	1	43	No			No							No		36.8	No
No	116111077	116	1	Yes	female	Yes	8	No	Yes	36.1	Yes		Negative	No		No	2015-07-15	233	7.65943	low	Yes	2016-03-23	2016-03-30	recovered	15	Yes	Mother	No	No	No	No	no	No						No			No	No	No	No	No		36.5
No	116114	116	1	Yes	female	Yes	13	No	Yes	38			Negative	No		No	2012-03-15	1451	47.6989	high	Yes	2016-03-05 20:58:26	2016-03-26	recovered	10	Yes	Mother	No	No	No	No	no	No						No			No	No	No	No	No		36.5
No	1034114	103	1	Yes	female	Yes	8	No	Yes	37.5			Negative	No		No	2013-10-15	1107	36.3905	high	Yes	2016-10-27	2016-11-03	recovered	36	Yes	Mother	No	No	No	No	no	No						No							No		36.5	No
No	211364	211	1	Yes	male	Yes	12.5	No	Yes	37.5			Negative	No		No	2014-10-15	737	24.2275	high	Yes	2016-10-21	2016-10-28	recovered	24	Yes	Mother	No	No	No	No	no	No						No							No		36.7	No
Yes	31831627	318	2	Yes	male	Yes	12.3	No	Yes	37.9			Negative	No		No	2013-04-15	1088	35.7659	high	Yes	2016-04-06	2016-04-13	recovered	12	Yes	Mother	No	No	No	No	no	No						No			No	No	No	No	No		36.5
Yes	3044246	304	2	Yes	female	Yes	6.3	No	Yes	38.4			Negative	No		No	2015-08-15	223	7.3307	high	Yes	2016-03-10	2016-03-17	recovered	21	Yes	Mother	No	No	No	No	no	No						No			No	No	No	No	No		36.5
No	2171265	217	1	Yes	male	Yes	7.5	No	Yes	37.8			Negative	No		No	2015-06-15	252	8.28402	high	Yes	2016-02-22	2016-02-29	recovered	8	Yes	Mother	No	No	No	No	no	No						No			No	No	No	No	No		36.5
Yes	3182188	318	2	Yes	female	Yes	17.8	No	Yes	37.6			Negative	No		No	2011-04-15	1813	59.5989	high	Yes	2016-04-01	2016-04-08	recovered	24	Yes	Mother	No	No	No	No	no	No						No			No	No	No	No	No		36.5
Yes	2431825	243	3	Yes	female	Yes	16	No	Yes	37.8			Negative	No		No	2012-07-15	1301	42.7679	high	Yes	2016-02-05	2016-02-12	recovered	36	Yes	Mother	No	No	No	No	no	No						No			No	No	No	No	No	2	36.5
Yes	2392964	239	3	Yes	male	Yes	10.5	No	Yes	37.5			Negative	No		No	2014-09-15	765	25.1479	high	Yes	2016-10-19	2016-10-26	recovered	12	Yes	Mother	No	No	No	No	no	No						No							No		37.2	No
No	12215001105004	122	1	Yes	female	Yes	9	No	Yes	36.5	Yes		Negative	No		No	2014-01-15	770	25.3123	low	Yes	2016-03-04	2016-03-11	recovered	24	Yes	Mother	No	No	No	No	no	No						No			No	No	No	No	Yes	4	37	No
No	1055105	105	1	Yes	male	Yes	12	No	Yes	36.2	Yes		Negative	No		No	2014-09-15	744.856	24.4857	low	Yes	2016-09-28	2016-10-05	recovered	24	Yes	Mother	No	No	No	No	no	No						No							No		37	No
No	1055142	105	1	Yes	female	Yes	16	No	Yes	37	Yes		Negative	No		No	2013-09-15	1109.86	36.4844	low	Yes	2016-09-28	2016-10-05	recovered	36	Yes	Mother	No	No	No	No	no	No						No							No		36	No
Yes	23811477	238	3	Yes	female	Yes	12.5	No	Yes	37.5			Negative	No		No	2013-11-15	1063	34.9441	high	Yes	2016-10-13	2016-10-20	recovered	24	Yes	Mother	No	No	No	No	no	No						No							No		37.3	No
No	1042105	104	1	Yes	female	Yes	8.5	No	Yes	37	Yes		Negative	No		No	2016-04-15	186	6.1144	low	Yes	2016-10-15	2016-10-22	recovered	6	Yes	Mother	No	No	No	No	no	No						No							No		36	No
Yes	32761037	327	2	Yes	female	Yes	8	No	Yes	37.2	No	Yes	Negative	No		No	2014-09-15	562	18.4747	low	Yes	2016-03-26	2016-04-02	recovered	18	Yes	Mother	No	No	No	No	no	No						No			No	No	No	No	No		36.5
Yes	1206111	120	1	Yes	male	Yes	5	No	Yes	36.5	Yes		Negative	No		No	2016-06-15	92	3.02433	low	Yes	2016-09-15	2016-09-22	recovered	3	Yes	Mother	No	No	No	No	no	No						No							No		37.1	No
Yes	23431048	234	3	Yes	male	Yes	16.5	No	Yes	36.8	Yes		Negative	No		No	2011-08-15	1677	55.1282	low	Yes	2016-03-21	2016-03-28	recovered	9	Yes	Mother	No	No	No	No	no	No						No			No	No	No	No	No	2	36.5
Yes	2463691	246	3	Yes	female	Yes	15	No	Yes	37.7			Negative	No		No	2012-01-15	1541.65	50.679	high	Yes	2016-04-04	2016-04-11	recovered	8	Yes	Mother	No	No	No	No	no	No						No			No	No	No	No	No	2	36.5
No	11110353	111	1	Yes	male	Yes	12	No	Yes	35.8	Yes		Negative	No		No	2013-10-15	846.404	27.8239	low	Yes	2016-02-10	2016-02-17	recovered	36	Yes	Mother	No	No	No	No	no	No						No			No	No	No	No	Yes	3	37.1
No	1182564	118	1	Yes	female	Yes	19	No	Yes	36	No	Yes	Negative	No		No	2012-04-15	1422.09	46.7486	low	Yes	2016-03-19	2016-03-26	recovered	24	Yes	Mother	No	No	No	No	no	No						No			No	No	No	No	No		36.5
Yes	2392696	239	3	Yes	male	Yes	8.5	No	Yes	37.5			Negative	No		No	2014-03-15	684	22.4852	high	Yes	2016-01-28	2016-02-04	recovered	36	Yes	Mother	No	No	No	No	no	No						No			No	No	No	No	No		36.5
No	18410129	184	1	Yes	female	Yes	12.4	No	Yes	37.5			Negative	Yes	2	No	2012-10-15	1152.5	37.8862	high	Yes	2015-12-12	2015-12-19	recovered	38	Yes	Mother	No	No	No	No	no	No						No			No	No	No	No	Yes	3	36.5
No	122315	122	1	Yes	male	Yes	11	No	Yes	36	Yes		Negative	No		No	2012-09-15	1462	48.0605	low	Yes	2016-09-16	2016-09-23	recovered	24	Yes	Mother	No	No	No	No	no	No						No							No		36.8	No
Yes	3303744	330	2	Yes	male	Yes	11.7	No	Yes	37.5			Negative	No		No	2014-01-15	972.354	31.9643	high	Yes	2016-09-13	2016-09-20	recovered	25	Yes	Mother	No	No	No	No	no	No						No							No		36.2	No
No	101220238	101	1	Yes	female	Yes	9	No	Yes	36.5	Yes		Negative	No		No	2015-06-15	417	13.7081	low	Yes	2016-08-05	2016-08-12	recovered	15	Yes	Mother	No	No	No	No	no	No						No							No		36	No
No	105555082	105	1	Yes	male	Yes	9	No	Yes	37.6			Negative	No		No	2015-01-15	411	13.5108	high	Yes	2016-03-09	2016-03-16	recovered	36	Yes	Mother	No	No	No	No	no	No						No			No	No	No	No	Yes	2	36	No
Yes	1171306	117	1	Yes	male	Yes	7	No	No		Yes		Negative	No		No	2015-09-15	325	10.6838		Yes	2016-08-05	2016-08-12	recovered	12	Yes	Mother	No	No	No	No	no	No						No							No		36	No
No	1171397	117	1	Yes	male	Yes	12	No	Yes	38			Negative	No		No	2012-11-15	1467	48.2249	high	Yes	2016-11-21	2016-11-28	recovered	48	Yes	Mother	No	No	No	No	no	No						No							No		36.1	No
No	17951500104	179	1	Yes	female	Yes	9.7	No	Yes	36.5	No	Yes	Negative	No		No	2012-12-15	1132	37.2124	low	Yes	2016-01-16	2016-01-23	recovered	11	Yes	Mother	No	No	No	No	no	No						No			No	No	No	No	No		36.5
No	112144	112	1	Yes	female	Yes	15	No	Yes	35.6	Yes		Negative	No		No	2012-02-15	1545	50.789	low	Yes	2016-05-10	2016-05-17	recovered	12	Yes	Mother	No	No	No	No	no	No						No			No	No	No	No	No		37	No
Yes	1172208	117	1	Yes	male	Yes	14.4	No	Yes	36	Yes		Negative	No		No	2012-01-15	1580	51.9395	low	Yes	2016-05-26	2016-06-02	recovered	20	Yes	Mother	No	No	No	No	no	No						No			No	No	No	No	No		36.1	No
Yes	24321189	243	3	Yes	male	Yes	8.5	No	Yes	37.6			Negative	No		No	2015-09-15	422	13.8725	high	Yes	2016-11-10	2016-11-17	recovered	12	Yes	Mother	No	No	No	No	no	No						No							No		37.1	No
Yes	2432734	243	3	Yes	male	Yes	14	No	Yes	37.5			Negative	No		No	2014-01-15	856	28.1394	high	Yes	2016-05-20	2016-05-27	recovered	48	Yes	Mother	No	No	No	No	no	No						No			No	No	No	No	No		37.1	No
Yes	102110481	102	1	Yes	female	Yes	3.25	No	Yes	37.3	Yes		Negative	No		No	2015-10-15	83	2.72847	low	Yes	2016-01-05	2016-01-12	worse	3	Yes	Mother	No	No	No	No	no	No						No			No	No	No	No	Yes	2	36.5
No	117919	117	1	Yes	female	Yes	11	No	Yes	36	Yes		Negative	No		No	2012-10-15	1482	48.7179	low	Yes	2016-10-29	2016-11-05	recovered	48	Yes	Mother	No	No	No	No	no	No						No							No		36	No
Yes	1179221	117	1	Yes	male	Yes	8.8	No	Yes	36	Yes		Negative	No		No	2012-09-15	1420	46.6798	low	Yes	2016-08-05	2016-08-12	recovered	36	Yes	Mother	No	No	No	No	no	No						No							No		36.5	No
Yes	121515	121	1	Yes	female	Yes	8	No	Yes	35.5	Yes		Negative	No		No	2014-02-15	954.646	31.3822	low	Yes	2016-09-26	2016-10-03	recovered	36	Yes	Mother	No	No	No	No	no	No						No							No		36	No
No	22822905	228	3	Yes	female	Yes	10	No	Yes	37	Yes		Negative	No		No	2015-05-15	550	18.0802	low	Yes	2016-11-16	2016-11-23	recovered	18	Yes	Stepmother	No	No	No	No	no	No						No							No		37	No
Yes	24331897	243	3	Yes	female	Yes	15.6	No	Yes	37.5			Negative	No		No	2013-03-15	1306	42.9323	high	Yes	2016-10-11	2016-10-18	recovered	36	Yes	Mother	No	No	No	No	no	No						No							No		37.2	No
No	1064104	106	1	Yes	female	Yes	9	No	Yes	37.2	Yes		Negative	No		No	2013-09-15	1121	36.8508	low	Yes	2016-10-10	2016-10-17	recovered	37	Yes	Mother	No	No	No	No	no	No						No							No		37	No
No	1011217	101	1	Yes	male	Yes	11	No	Yes	36.7	Yes		Negative	No		No	2013-09-15	1135	37.311	low	Yes	2016-10-17	2016-10-24	recovered	48	Yes	Mother	No	No	No	No	no	No						No							No		36.7	No
No	1113885	111	1	Yes	female	Yes	10	No	Yes	38.3			Negative	No		No	2012-10-15	1190.78	39.1448	high	Yes	2016-01-19	2016-01-26	recovered	48	Yes	Father	No	No	No	No	no	No						No			No	No	No	No	No		36.5
No	10811671	108	1	Yes	male	Yes	10.2	No	Yes	36.8	Yes		Negative	No		No	2015-10-15	387	12.7219	low	Yes	2016-10-29	2016-11-05	recovered	12	Yes	Mother	No	No	No	No	no	No						No							No		36.1	No
No	3061596	306	2	Yes	female	Yes	15	No	Yes	37	Yes		Negative	No		No	2014-02-15	665	21.8606	low	Yes	2016-02-11	2016-02-18	recovered	24	Yes	Mother	No	No	No	No	no	No						No			No	No	No	No	No		36.5
No	206110036	206	1	Yes	male	Yes	10	No	Yes	36.8	Yes		Negative	No		No	2013-05-15	1001	32.906	low	Yes	2016-02-15	2016-02-22	recovered	33	Yes	Mother	No	No	No	No	no	No						No			No	No	No	No	No	1	36.5
Yes	118338	118	1	Yes	female	Yes	11	No	Yes	37.6			Negative	No		No	2013-12-15	751	24.6877	high	Yes	2016-01-05	2016-01-12	recovered	48	Yes	Father	No	No	No	No	no	No						No			No	No	No	No	Yes	2	36.5
Yes	26423063	264	3	Yes	male	Yes	6.1	No	Yes	37.1	No	Yes	Negative	Yes	2	No	2015-06-15	282	9.27022	low	Yes	2016-03-25	2016-04-01	recovered	7	Yes	Mother	No	No	No	No	no	No						No			No	No	No	No	No		36.5
Yes	11121154	111	1	Yes	male	Yes	5.9	No	Yes	36.7	Yes		Negative	No		No	2016-06-15	159	5.22682	low	Yes	2016-11-15	2016-11-22	recovered	5	Yes	Mother	No	No	No	No	no	No						No							No		35.9	No
Yes	304156	304	2	Yes	female	Yes	13	No	Yes	38.4			Negative	No		No	2012-05-15	1411	46.384	high	Yes	2016-03-28	2016-04-04	recovered	49	Yes	Mother	No	No	No	No	no	No						No			No	No	No	No	No		36.5
No	3453255	345	2	Yes	female	Yes	12	No	Yes	37.8			Negative	No		No	2013-05-15	1188.43	39.0673	high	Yes	2016-08-15	2016-08-22	recovered	36	Yes	Mother	No	No	No	No	no	No						No							No		36.4	No
No	11121125	111	1	Yes	male	Yes	9	No	Yes	36.7	Yes		Negative	No		No	2016-01-15	206.84	6.79948	low	Yes	2016-08-08	2016-08-15	recovered	6	Yes	Mother	No	No	No	No	no	No						No							No		36.1	No
No	1198148	119	1	Yes	male	Yes	9.2	No	Yes	38.5			Negative	No		No	2014-09-15	497	16.3379	high	Yes	2016-02-01	2016-02-08	recovered	12	Yes	Mother	No	No	No	No	no	No						No			No	No	No	No	Yes	2	37.1
No	118594	118	1	Yes	male	Yes	10	No	Yes	37.5			Negative	No		No	2013-11-15	824	27.0874	high	Yes	2016-02-22	2016-02-29	recovered	24	Yes	Mother	No	No	No	No	no	No						No			No	No	No	No	No		36.5
No	18243307	182	1	Yes	male	Yes	8.1	No	Yes	38.8			Negative	No		No	2015-04-15	307	10.092	high	Yes	2016-02-17	2016-02-24	recovered	11	Yes	Mother	No	No	No	No	no	No						No			No	No	No	No	No	2	36.5
No	118637	118	1	Yes	male	Yes	13	No	Yes	37.5			Negative	Yes	2	No	2012-03-15	1392	45.7594	high	Yes	2016-02-03	2016-02-10	recovered	48	Yes	Mother	No	No	No	No	no	No						No			No	No	No	No	Yes	1	37.1
Yes	26223031	262	3	Yes	female	Yes	15.2	No	Yes	38.5			Negative	No		No	2013-09-15	1076.56	35.3898	high	Yes	2016-08-26	2016-09-02	recovered	12	Yes	Mother	No	No	No	No	no	No						No							No		36	No
No	1186567	118	1	Yes	female	Yes	8	No	Yes	37.6			Negative	No		No	2015-08-15	192.466	6.32695	high	Yes	2016-02-23	2016-03-01	recovered	7	Yes	Mother	No	No	No	No	no	No						No			No	No	No	No	Yes	2	36	No
No	11918397	119	1	Yes	female	Yes	7.6	No	Yes	36.7	Yes		Negative	No		No	2015-06-15	267	8.77712	low	Yes	2016-04-29	2016-05-06	recovered	24	Yes	Mother	No	No	No	No	no	No						No			No	No	No	No	No		37	No
Yes	3061365	306	2	Yes	female	Yes	9	No	Yes	37.6			Negative	No		No	2014-12-15	428	14.0697	high	Yes	2016-02-15	2016-02-22	recovered	12	Yes	Mother	No	No	No	No	no	No						No			No	No	No	No	No		36.5
Yes	23532304	235	3	Yes	male	Yes	12	No	Yes	37.5			Negative	No		No	2014-04-15	913	30.0131	high	Yes	2016-10-14	2016-10-21	recovered	36	Yes	Mother	No	No	No	No	no	No						No							No		36.8	No
No	1187439	118	1	Yes	female	Yes	10	No	Yes	36.5	Yes		Negative	No		No	2015-07-15	236	7.75805	low	Yes	2016-03-04	2016-03-11	recovered	11	Yes	Mother	No	No	No	No	no	No						No			No	No	No	No	Yes	2	37	No
No	32811234	328	2	Yes	female	Yes	16	No	Yes	37	Yes		Negative	No		No	2011-09-15	1667	54.7995	low	Yes	2016-04-08	2016-04-15	recovered	9	Yes	Mother	No	No	No	No	no	No						No			No	No	No	No	No		36.5
Yes	24621684	246	3	Yes	female	Yes	10.5	No	Yes	37.5			Negative	No		No	2013-09-15	1121	36.8508	high	Yes	2016-10-10	2016-10-17	recovered	10	Yes	Mother	No	No	No	No	no	No						No							No		37.2	No
No	1188284	118	1	Yes	female	Yes	11	No	Yes	36.6	Yes		Negative	No		No	2014-09-15	746.706	24.5465	low	Yes	2016-09-30	2016-10-07	recovered	12	Yes	Mother	No	No	No	No	no	No						No							No		36	No
No	26223624	262	3	Yes	female	Yes	14	No	Yes	36.7	Yes		Negative	No		No	2011-11-15	1506	49.5069	low	Yes	2016-01-14	2016-01-21	recovered	48	Yes	Mother	No	No	No	No	no	No						No			No	No	No	No	No	2	36.5
Yes	24333083	243	3	Yes	male	Yes	16	No	Yes	37.6			Negative	No		No	2014-01-15	744	24.4576	high	Yes	2016-01-29	2016-02-05	recovered	24	Yes	Mother	No	No	No	No	no	No						No			No	No	No	No	No	2	36.5
No	118886	118	1	Yes	female	Yes	14	No	Yes	37.2	Yes		Negative	No		No	2012-10-15	1442.65	47.4243	low	Yes	2016-09-26	2016-10-03	recovered	12	Yes	Mother	No	No	No	No	no	No						No							No		36.8	No
Yes	11119341	111	1	Yes	male	Yes	6.9	No	Yes	36	Yes		Negative	No		No	2016-02-15	280	9.20447	low	Yes	2016-11-15	2016-11-22	recovered	9	Yes	Mother	No	No	No	No	no	No						No							No		36.1	No
No	2123905	212	1	Yes	male	Yes	13	No	Yes	36.5	Yes		Negative	No		No	2012-02-15	1471	48.3563	low	Yes	2016-03-03	2016-03-10	recovered	48	Yes	Mother	No	No	No	No	no	No						No			No	No	No	No	No		36.5
Yes	34513772	345	2	Yes	male	Yes	7.1	No	Yes	36.4	Yes		Negative	No		No	2016-05-15	116	3.81328	low	Yes	2016-09-08	2016-09-15	recovered	3	Yes	Mother	No	No	No	No	no	No						No							No		36.8	No
Yes	26222471	262	3	Yes	female	No		No	Yes	36.8	Yes		Negative	No		No	2011-10-15	1741.81	57.2586	low	Yes	2016-07-21	2016-07-28	recovered	21	Yes	Mother	No	No	No	No	no	No						No							No		36	No
No	1012912	101	1	Yes	male	Yes	8.9	No	Yes	36.5	Yes		Negative	No		No	2014-04-15	923	30.3419	low	Yes	2016-10-17	2016-10-24	recovered	18	Yes	Mother	No	No	No	No	no	No						No							No		37	No
Yes	11121648	111	1	Yes	male	Yes	7	No	Yes	36.5	Yes		Negative	No		No	2016-01-15	311	10.2235	low	Yes	2016-11-15	2016-11-22	recovered	10	Yes	Mother	No	No	No	No	no	No						No							No		36.8	No
Yes	2301433	230	3	Yes	female	Yes	14.8	No	Yes	36.2	Yes		Negative	No		No	2013-03-15	1064	34.977	low	Yes	2016-03-22	2016-03-29	recovered	12	Yes	Mother	No	No	No	No	no	No						No			No	No	No	No	No	2	36.5
Yes	1202627	120	1	Yes	male	Yes	11	No	Yes	37.5			Negative	No		No	2014-10-15	760	24.9836	high	Yes	2016-11-01	2016-11-08	recovered	24	Yes	Mother	No	No	No	No	no	No						No							No		36.5	No
Yes	225329551	225	3	Yes	female	Yes	14	No	Yes	37.6			Negative	No		No	2012-10-15	1473	48.4221	high	Yes	2016-11-01	2016-11-08	recovered	36	Yes	Mother	No	No	No	No	no	No						No							No		37	No
No	1093104	109	1	Yes	male	Yes	9	No	Yes	37	Yes		Negative	No		No	2015-04-15	321	10.5523	low	Yes	2016-03-15	2016-03-22	recovered	10	Yes	Mother	No	No	No	No	no	No						No			No	No	No	No	No		36.5
Yes	2402666	240	3	Yes	female	Yes	8	No	Yes	37.5			Negative	No		No	2015-02-15	470	15.4504	high	Yes	2016-05-30	2016-06-06	recovered	48	Yes	Mother	No	No	No	No	no	No						No			No	No	No	No	No		36.8	No
No	10911106	109	1	Yes	male	Yes	9	No	Yes	36.5	Yes		Negative	No		No	2015-01-15	405	13.3136	low	Yes	2016-02-27	2016-03-05	recovered	13	Yes	Mother	No	No	No	No	no	No						No			No	No	No	No	No		36.5
No	3061147	306	2	Yes	female	Yes	9	No	Yes	37.6			Negative	No		No	2015-04-15	308	10.1249	high	Yes	2016-02-17	2016-02-24	recovered	10	Yes	Mother	No	No	No	No	no	No						No			No	No	No	No	No		36.5
Yes	2262427	226	3	Yes	male	Yes	8	No	Yes	37	No	Yes	Negative	No		No	2015-10-15	365	11.9987	low	Yes	2016-10-14	2016-10-21	recovered	12	Yes	Mother	No	No	No	No	no	No						No							No		37	No
Yes	2292684	229	3	Yes	female	Yes	11.5	No	No		Yes		Negative	No		No	2013-05-15	1164.62	38.2848		Yes	2016-07-22	2016-07-29	recovered	24	Yes	Mother	No	No	No	No	no	No						No							No		36.9	No
Yes	101220964	101	1	Yes	female	Yes	13.4	No	Yes	37	Yes		Negative	No		No	2015-07-15	488	16.0421	low	Yes	2016-11-09	2016-11-16	recovered	28	Yes	Mother	No	No	No	No	no	No						No							No		36	No
No	1101226	110	1	Yes	female	Yes	8.5	No	Yes	36.5	Yes		Negative	No		No	2015-08-15	443	14.5628	low	Yes	2016-10-29	2016-11-05	recovered	13	Yes	Mother	No	No	No	No	no	No						No							No		37	No
No	11911215	119	1	Yes	male	Yes	6	No	Yes	36.5	Yes		Negative	No		No	2015-10-15	376	12.3603	low	Yes	2016-10-19	2016-10-26	recovered	12	Yes	Mother	No	No	No	No	no	No						No							No		36.5	No
Yes	24431524	244	3	Yes	male	Yes	11	No	Yes	37.5			Negative	No		No	2016-01-15	306	10.0592	high	Yes	2016-11-16	2016-11-23	recovered	10	Yes	Mother	No	No	No	No	no	No						No							No		37.2	No
Yes	3211998	321	2	Yes	female	Yes	16	No	Yes	37.4	Yes		Negative	No		No	2011-09-15	1694.4	55.7002	low	Yes	2016-05-05	2016-05-12	recovered	48	Yes	Mother	No	No	No	No	no	No						No			No	No	No	No	No		36.4	No
Yes	26531171	265	3	Yes	female	Yes	7	No	Yes	37	Yes		Negative	No		No	2015-10-15	407	13.3794	low	Yes	2016-11-25	2016-12-02	recovered	13	Yes	Mother	No	No	No	No	no	No						No							No		36.4	No
Yes	24228484	242	3	Yes	male	Yes	5	No	Yes	37	Yes		Negative	No		No	2012-05-15	1325.36	43.5688	low	Yes	2015-12-30	2016-01-06	recovered	36	Yes	Grandmother	No	No	No	No	no	No						No			No	No	No	No	No		36.5
No	106330776	106	1	Yes	female	Yes	8	No	Yes	36.8	Yes		Negative	Yes	2	No	2013-01-15	1245.73	40.951	low	Yes	2016-07-04	2016-07-11	recovered	36	Yes	Mother	No	No	No	No	no	No						No			No	No	No	No	No		36.5	No
Yes	332144110	332	2	Yes	male	Yes	10	No	Yes	38			Negative	No		No	2015-01-15	475	15.6147	high	Yes	2016-05-04	2016-05-11	recovered	36	Yes	Mother	No	No	No	No	no	No						No			No	No	No	No	No		35.9	No
No	10126510	101	1	Yes	male	Yes	8.1	No	Yes	36.6	Yes		Negative	No		No	2015-11-15	344	11.3083	low	Yes	2016-10-17	2016-10-24	recovered	11	Yes	Mother	No	No	No	No	no	No						No							No		37	No
Yes	1111308	111	1	Yes	male	Yes	8	No	Yes	38.3			Negative	No		No	2015-07-15	219	7.19921	high	Yes	2016-02-19	2016-02-26	recovered	10	Yes	Mother	No	No	No	No	no	No						No			No	No	No	No	No		36.5
No	1122131	112	1	Yes	male	Yes	10	No	Yes	35	Yes		Negative	No		No	2012-09-15	1332	43.787	low	Yes	2016-05-10	2016-05-17	recovered	24	Yes	Mother	No	No	No	No	no	No						No			No	No	No	No	No		36	No
Yes	2432604	243	3	Yes	female	Yes	17	No	No		Yes		Negative	No		No	2012-01-15	1461	48.0276		Yes	2016-01-15	2016-01-22	recovered	48	Yes	Mother	No	No	No	No	no	No						No			No	No	No	No	No	2	36.5
Yes	1192446	119	1	Yes	female	No		No	Yes	37.1	Yes		Negative	No		No	2013-09-15	883	29.027	low	Yes	2016-02-15	2016-02-22	recovered	24	Yes	Mother	No	No	No	No	no	No						No			No	No	No	No	Yes	2	37.2
No	116215	116	1	Yes	male	Yes	6.7	No	Yes	36.9	Yes		Negative	No		No	2016-04-15	159	5.22682	low	Yes	2016-09-21	2016-09-28	recovered	5	Yes	Mother	No	No	No	No	no	No						No							No		36.1	No
Yes	30621027	306	2	Yes	female	Yes	12	No	Yes	36.2	Yes		Negative	Yes	2	No	2015-01-15	552.802	18.1723	low	Yes	2016-07-19	2016-07-26	recovered	36	Yes	Mother	No	No	No	No	no	No						No							No		35.8	No
Yes	34512223	345	2	Yes	female	Yes	9	No	Yes	36.8	Yes		Negative	No		No	2015-08-15	244.3	8.03091	low	Yes	2016-04-15	2016-04-22	recovered	6	Yes	Mother	No	No	No	No	no	No						No			No	No	No	No	No		36.5
Yes	119395	119	1	Yes	female	Yes	6.7	No	Yes	36	Yes		Negative	No		No	2015-06-15	246	8.08679	low	Yes	2016-02-16	2016-02-23	recovered	8	Yes	Mother	No	No	No	No	no	No						No			No	No	No	No	Yes	1	36	No
Yes	120819	120	1	Yes	male	Yes	9.5	No	Yes	37	Yes		Negative	No		No	2014-08-15	733.758	24.1209	low	Yes	2016-08-25	2016-09-01	recovered	8	Yes	Mother	No	No	No	No	no	No						No							No		36	No
Yes	23612234	236	3	Yes	male	Yes	10.4	No	Yes	37	No	Yes	Negative	No		No	2013-02-15	1130	37.1466	low	Yes	2016-03-17	2016-03-24	recovered	22	Yes	Mother	No	No	No	No	no	No						No			No	No	No	No	No	2	36.5
Yes	185715	185	1	Yes	male	Yes	8.6	No	Yes	37.6			Negative	Yes	2	No	2015-04-15	250	8.21828	high	Yes	2015-12-18	2015-12-25	recovered	9	Yes	Mother	No	No	No	No	no	No						No			No	No	No	No	No		36.5
Yes	321276	321	2	Yes	male	Yes	8.6	No	Yes	36.8	Yes		Negative	No		No	2014-02-15	696.801	22.906	low	Yes	2016-01-12	2016-01-19	recovered	23	Yes	Mother	No	No	No	No	no	No						No			No	No	No	No	No		36.5
Yes	2672857	267	3	Yes	male	Yes	14	No	Yes	36.8	Yes		Negative	No		No	2013-11-15	1097	36.0618	low	Yes	2016-11-16	2016-11-23	recovered	36	Yes	Mother	No	No	No	No	no	No						No							No		36.8	No
No	214256	214	1	Yes	female	Yes	6.3	No	Yes	36	Yes		Negative	No		No	2015-12-15	288.633	9.48827	low	Yes	2016-09-28	2016-10-05	recovered	9	Yes	Mother	No	No	No	No	no	No						No							No		36.3	No
Yes	22626511	226	3	Yes	male	Yes	6	No	Yes	36	No	Yes	Negative	No		No				low	Yes	2016-02-25	2016-03-03	recovered	8	Yes	Mother	No	No	No	No	no	No						No			No	No	No	No	Yes	2	36.5	No
No	111111	111	1	Yes	female	Yes	8	No	Yes	38			Negative	No		No	2015-07-15	380.803	12.5182	high	Yes	2016-07-29	2016-08-05	recovered	10	Yes	Mother	No	No	No	No	no	No						No							No		36.1	No
No	1196106	119	1	Yes	male	Yes	12	No	Yes	37.7			Negative	Yes	2	No	2013-05-15	1063	34.9441	high	Yes	2016-05-02	2016-05-09	recovered	36	Yes	Mother	No	No	No	No	no	No						No			No	No	No	No	No		36.1	No
No	119616	119	1	Yes	female	Yes	13.4	No	Yes	37.7			Negative	No		No	2013-09-15	848	27.8764	high	Yes	2016-01-21	2016-01-28	recovered	24	Yes	Mother	No	No	No	No	no	No						No			No	No	No	No	No		36.5
Yes	3283733	328	2	Yes	male	Yes	7	No	Yes	36.9	No	Yes	Negative	No		No	2015-09-15	391	12.8534	low	Yes	2016-10-07	2016-10-14	recovered	12	Yes	Mother	No	No	No	No	no	No						No							No		35.7	No
No	110915	110	1	Yes	male	Yes	13	No	No		Yes		Negative	No		No	2011-09-15	1750.45	57.5428		Yes	2016-07-04	2016-07-11	recovered	48	Yes	Mother	No	No	No	No	no	No						No			No	No	No	No	No		36	No
No	1091209	109	1	Yes	male	Yes	10	No	Yes	37.3	Yes		Negative	No		No	2014-09-15	533	17.5214	low	Yes	2016-03-14	2016-03-21	recovered	36	Yes	Mother	No	No	No	No	no	No						No			No	No	No	No	No		36.5
No	1011964	101	1	Yes	male	Yes	9	No	Yes	36.5	Yes		Negative	No		No	2015-10-15	407	13.3794	low	Yes	2016-11-24	2016-12-01	recovered	13	Yes	Mother	No	No	No	No	no	No						No							No		37	No
Yes	32541208	325	2	Yes	male	Yes	8	No	Yes	37.5			Negative	No		No	2013-10-15	897	29.4872	high	Yes	2016-03-25	2016-04-01	recovered	3	Yes	Mother	No	No	No	No	no	No						No			No	No	No	No	No		36.5
Yes	307332829	307	2	Yes	male	Yes	14	No	Yes	37.6			Negative	No		No	2012-11-15	1196	39.3162	high	Yes	2016-02-25	2016-03-03	recovered	36	Yes	Mother	No	No	No	No	no	No						No			No	No	No	No	No		36.5
No	119735	119	1	Yes	male	Yes	7.3	No	Yes	36.8	Yes		Negative	No		No	2014-12-15	541.869	17.8129	low	Yes	2016-06-30	2016-07-07	recovered	24	Yes	Father	No	No	No	No	no	No						No							No		37	No
Yes	2261295	226	3	Yes	male	Yes	14.1	No	Yes	36.9	Yes		Negative	No		No	2012-11-15	1219	40.0723	low	Yes	2016-03-18 11:47:57	2016-03-24	recovered	19	Yes	Mother	No	No	No	No	no	No						No			No	No	No	No	No		36.5
Yes	2463836	246	3	Yes	male	Yes	7.3	No	Yes	36.5	Yes		Negative	No		No	2015-05-15	325	10.6838	low	Yes	2016-04-04	2016-04-11	recovered	32	Yes	Mother	No	No	No	No	no	No						No			No	No	No	No	No	2	36.5
Yes	24711614	247	3	Yes	female	Yes	12	No	Yes	37.7			Negative	No		No	2013-02-15	1151	37.8369	high	Yes	2016-04-11	2016-04-18	recovered	8	Yes	Mother	No	No	No	No	no	No						No			No	No	No	No	No	2	36.5
No	1082885	108	1	Yes	female	Yes	11	No	Yes	36.8	Yes		Negative	Yes	2	No	2013-08-15	1089.96	35.8305	low	Yes	2016-08-08	2016-08-15	recovered	24	Yes	Mother	No	No	No	No	no	No						No							No		36	No
No	10555062506204	105	1	Yes	female	Yes	7	No	Yes	37.8			Negative	No		No	2015-04-15	336	11.0454	high	Yes	2016-03-16	2016-03-30	recovered	10	Yes	Mother	No	No	No	No	no	No						No			No	No	No	No	No		36.5
Yes	1198237	119	1	Yes	female	Yes	9.3	No	Yes	38.4			Negative	Yes	2	No	2014-11-15	391	12.8534	high	Yes	2015-12-11	2015-12-18	recovered	12	Yes	Mother	No	No	No	No	no	No						No			No	No	No	No	Yes	7	37.4
Yes	31932068	319	2	Yes	male	Yes	3.9	No	Yes	37.6			Negative	No		No	2015-08-15	145	4.7666	high	Yes	2016-02-26	2016-03-04	recovered	6	Yes	Mother	No	No	No	No	no	No						No			No	No	No	No	No		36.5
No	1199406	119	1	Yes	male	Yes	9	No	Yes	37	Yes		Negative	No		No	2013-01-15	1126	37.0151	low	Yes	2016-02-15	2016-02-22	recovered	36	Yes	Father	No	No	No	No	no	No						No			No	No	No	No	Yes	7	37
Yes	3451884	345	2	Yes	male	Yes	12.8	No	Yes	36.8	No	Yes	Negative	No		No	2012-11-15	1191	39.1519	low	Yes	2016-02-19	2016-02-26	recovered	36	Yes	Mother	No	No	No	No	no	No						No			No	No	No	No	No		36.5
No	1041923	104	1	Yes	female	Yes	10.5	No	Yes	36.7	Yes		Negative	No		No	2012-10-15	1273	41.8475	low	Yes	2016-05-02	2016-05-09	recovered	18	Yes	Mother	No	No	No	No	no	No						No			No	No	No	No	No		37	No
No	1054144	105	1	Yes	male	Yes	10	No	Yes	37	Yes		Negative	No		No	2015-08-15	410.856	13.5061	low	Yes	2016-09-28	2016-10-05	recovered	13	Yes	Mother	No	No	No	No	no	No						No							No		36	No
Yes	2433513	243	3	Yes	female	Yes	6.5	No	Yes	37.5			Negative	No		No	2015-10-15	375	12.3274	high	Yes	2016-10-24	2016-10-31	recovered	1	Yes	Mother	No	No	No	No	no	No						No							No		36.8	No
No	110515	110	1	Yes	female	Yes	6	No	Yes	37.6			Negative	No		No	2016-03-15	128	4.20776	high	Yes	2016-07-21	2016-07-28	recovered	18	Yes	Mother	No	No	No	No	no	No						No							No		36.1	No
Yes	1201114	120	1	Yes	female	Yes	12.1	No	Yes	37.1	No	Yes	Negative	No		No	2012-08-15	1458.85	47.9571	low	Yes	2016-08-12	2016-08-19	recovered	12	Yes	Mother	No	No	No	No	no	No						No							No		36.4	No
No	110616	110	1	Yes	female	Yes	11.5	No	Yes	37.6			Negative	No		No	2014-03-15	717	23.57	high	Yes	2016-03-08	2016-03-15	recovered	8	Yes	Mother	No	No	No	No	no	No						No			No	No	No	No	Yes	2	37	No
No	1201119	120	1	Yes	female	Yes	14	No	Yes	38			Negative	No		No	2011-06-15	1822.87	59.9234	high	Yes	2016-06-30	2016-07-07	recovered	14	Yes	Mother	No	No	No	No	no	No						No							No		36	No
No	1189437	118	1	Yes	male	Yes	8	No	Yes	38.5			Negative	No		No	2014-05-15	661	21.7291	high	Yes	2016-03-07	2016-03-14	recovered	12	Yes	Mother	No	No	No	No	no	No						No			No	No	No	No	No		36.5
Yes	1201127	120	1	Yes	male	Yes	8	No	Yes	36	Yes		Negative	No		No	2016-01-15	303	9.96055	low	Yes	2016-11-06	2016-11-13	recovered	10	Yes	Mother	No	No	No	No	no	No						No							No		37.1	No
Yes	1055204	105	1	Yes	male	Yes	16	No	Yes	37	Yes		Negative	No		No	2014-12-15	655.599	21.5516	low	Yes	2016-09-30	2016-10-07	recovered	38	Yes	Mother	No	No	No	No	no	No						No							No		36	No
No	110615	110	1	Yes	male	Yes	6.5	No	Yes	36.7	Yes		Negative	Yes	2	No	2015-07-15	230	7.56082	low	Yes	2016-03-08	2016-03-15	recovered	36	Yes	Mother	No	No	No	No	no	No						No			No	No	No	No	Yes	2	37.1	No
Yes	26531198	265	3	Yes	male	Yes	8.1	No	Yes	36.8	Yes		Negative	No		No	2014-10-15	727	23.8988	low	Yes	2016-11-04	2016-11-11	recovered	30	Yes	Mother	No	No	No	No	no	No						No							No		36	No
Yes	11054221	110	1	Yes	male	Yes	7.5	No	Yes	36.4	Yes		Negative	No		No	2016-04-15	204	6.70611	low	Yes	2016-11-05	2016-11-12	recovered	7	Yes	Mother	No	No	No	No	no	No						No							No		36	No
No	116146	116	1	Yes	male	Yes	6.5	No	No		Yes		Negative	No		No	2016-02-15	157	5.16108		Yes	2016-07-21	2016-07-28	recovered	14	Yes	Mother	No	No	No	No	no	No						No							No		36.2	No
No	1862396	186	1	Yes	female	Yes	14	No	Yes	38			Negative	No		No	2012-06-15	1442	47.403	high	Yes	2016-05-30	2016-06-06	recovered	9	Yes	Mother	No	No	No	No	no	No						No			No	No	No	No	No		37.6
No	18621010	186	1	Yes	male	Yes	6.1	No	Yes	36.5	Yes		Negative	No		No	2014-10-15	586	19.2636	low	Yes	2016-05-31	2016-06-07	recovered	12	Yes	Mother	No	No	No	No	no	No						No			No	No	No	No	No		36.5	No
Yes	23821633	238	3	Yes	male	Yes	12.4	No	Yes	37.5			Negative	No		No	2014-02-15	697	22.9126	high	Yes	2016-01-06	2016-01-13	recovered	26	Yes	Mother	No	No	No	No	no	No						No			No	No	No	No	No	2	36.5
Yes	121814	121	1	Yes	female	Yes	12	No	Yes	36.8	No	Yes	Negative	Yes	2	No	2013-09-15	843	27.712	low	Yes	2016-01-06	2016-01-13	recovered	36	Yes	Mother	No	No	No	No	no	No						No			No	No	No	No	No	2	36.5
No	11431075	114	1	Yes	female	Yes	8	No	Yes	37.7			Negative	No		No	2015-02-15	380	12.4918	high	Yes	2016-03-11	2016-03-18	recovered	48	Yes	Mother	No	No	No	No	no	No						No			No	No	No	No	No		36.5
Yes	2672946	267	3	Yes	male	Yes	12	No	Yes	38			Negative	Yes	2	No	2014-09-15	802	26.3642	high	Yes	2016-11-25	2016-12-02	recovered	26	Yes	Mother	No	No	No	No	no	No						No							No		36.6	No
Yes	225266220	225	3	Yes	male	Yes	12	No	Yes	37.7			Negative	No		No	2012-11-15	1239	40.7298	high	Yes	2016-05-14	2016-05-21	recovered	36	Yes	Mother	No	No	No	No	no	No						No			No	No	No	No	No		35	No
No	24333105	243	3	Yes	female	Yes	14	No	Yes	37.6			Negative	No		No	2012-03-15	1467.56	48.2434	high	Yes	2016-03-17	2016-03-24	recovered	8	Yes	Mother	No	No	No	No	no	No						No			No	No	No	No	No	2	36.5
No	1078285	107	1	Yes	male	Yes	12.3	No	Yes	36.2	Yes		Negative	No		No	2014-11-15	737	24.2275	low	Yes	2016-11-14	2016-11-21	recovered	24	Yes	Mother	No	No	No	No	no	No						No							No		37	No
No	1014754	101	1	Yes	female	Yes	6.2	No	Yes	36.5	Yes		Negative	No		No	2015-10-15	270.562	8.8942	low	Yes	2016-07-11	2016-07-18	recovered	12	Yes	Mother	No	No	No	No	no	No						No							No		36.5	No
No	1865748	186	1	Yes	female	No		No	Yes	38.3			Negative	No		No	2013-03-15	1126	37.0151	high	Yes	2016-04-17	2016-04-24	recovered	2	Yes	Mother	No	No	No	No	no	No						No			No	No	No	No	No	1	36.5
No	1082819	108	1	Yes	female	Yes	12	No	Yes	36.5	Yes		Negative	No		No	2012-10-15	1232	40.4997	low	Yes	2016-03-02	2016-03-09	recovered	28	Yes	Mother	No	No	No	No	no	No						No			No	No	No	No	Yes	2	37	No
Yes	1055404	105	1	Yes	female	No		No	No		Yes		Negative	No		No	2016-07-15	73.8778	2.42859		Yes	2016-09-26	2016-10-03	recovered	36	Yes	Mother	No	No	No	No	no	No						No							No		37	No
No	1204182	120	1	Yes	female	Yes	7	No	Yes	37	Yes		Negative	No		No	2016-07-15	102	3.35306	low	Yes	2016-10-19	2016-10-26	recovered	4	Yes	Mother	No	No	No	No	no	No						No							No		36.8	No
No	118885	118	1	Yes	male	Yes	13	No	Yes	37.2	Yes		Negative	No		No	2013-09-15	1107.65	36.4118	low	Yes	2016-09-26	2016-10-03	recovered	36	Yes	Mother	No	No	No	No	no	No						No							No		36.1	No
No	11412263	114	1	Yes	female	Yes	6.5	No	Yes	37.4	Yes		Negative	No		No	2015-06-15	225	7.39645	low	Yes	2016-02-02	2016-02-09	recovered	9	Yes	Mother	No	No	No	No	no	No						No			No	No	No	No	Yes	3	37.1
Yes	23612273	236	3	Yes	female	No		No	Yes	37	Yes		Negative	No		No	2015-03-15	372	12.2288	low	Yes	2016-03-17	2016-03-24	recovered	42	Yes	Mother	No	No	No	No	no	No						No			No	No	No	No	No	2	36.5
No	34013027	340	2	Yes	male	Yes	7.5	No	Yes	37.5			Negative	No		No	2015-09-15	332.419	10.9276	high	Yes	2016-08-12	2016-08-19	recovered	36	Yes	Mother	No	No	No	No	no	No						No							No		36	No
No	179925	179	1	Yes	male	Yes	8	No	Yes	37.8			Negative	No		No	2014-11-15	409.361	13.457	high	Yes	2016-01-06	2016-01-13	recovered	14	Yes	Mother	No	No	No	No	no	No						No			No	No	No	No	No		36.9
No	1199451	119	1	Yes	male	Yes	5.5	No	Yes	36.5	Yes		Negative	No		No	2016-06-15	126	4.14201	low	Yes	2016-10-19	2016-10-25	recovered	4	Yes	Mother	No	No	No	No	no	No						No							No		36.9	No
Yes	32112165	321	2	Yes	female	Yes	5.7	No	Yes	37.8			Negative	No		No	2016-01-15	77	2.53123	high	Yes	2016-04-07	2016-04-14	recovered	24	Yes	Mother	No	No	No	No	no	No						No			No	No	No	No	No		36.5
Yes	24621894	246	3	Yes	male	Yes	12	No	Yes	37.1	No	Yes	Negative	No		No	2013-12-15	1038	34.1223	low	Yes	2016-11-10	2016-11-17	recovered	36	Yes	Mother	No	No	No	No	no	No						No							No		36.9	No
Yes	26422116	264	3	Yes	female	Yes	7.1	No	Yes	37	Yes		Negative	No		No	2015-11-15	271.43	8.92276	low	Yes	2016-08-12	2016-08-19	recovered	9	Yes	Mother	No	No	No	No	no	No						No							No		36.8	No
No	107824	107	1	Yes	male	Yes	12	No	Yes	37.5			Negative	No		No	2013-06-15	1122.56	36.9021	high	Yes	2016-07-11	2016-07-18	recovered	12	Yes	Mother	No	No	No	No	no	No						No							No		36.8	No
Yes	3041828	304	2	Yes	male	Yes	18.6	No	Yes	37.6			Negative	No		No	2011-08-15	1682	55.2926	high	Yes	2016-03-28	2016-04-04	recovered	9	Yes	Mother	No	No	No	No	no	No						No			No	No	No	No	No		36.5
Yes	1205205	120	1	Yes	male	Yes	8	No	Yes	36.5	Yes		Negative	No		No	2014-10-15	760	24.9836	low	Yes	2016-11-01	2016-11-08	recovered	36	Yes	Mother	No	No	No	No	no	No						No							No		36	No
Yes	3041917	304	2	Yes	female	Yes	14.5	No	Yes	37.2	Yes		Negative	No		No	2013-09-15	1136	37.3439	low	Yes	2016-11-05	2016-11-12	recovered	8	Yes	Mother	No	No	No	No	no	No						No							No		37	No
Yes	23511014	235	3	Yes	female	Yes	6.8	No	Yes	36.5	Yes		Negative	No		No	2015-05-15	287	9.43458	low	Yes	2016-02-26	2016-03-04	recovered	9	Yes	Mother	No	No	No	No	no	No						No			No	No	No	No	No	2	36.5
No	1193178	119	1	Yes	female	Yes	7.5	No	Yes	37.1	Yes		Negative	No		No	2015-04-15	306.544	10.0771	low	Yes	2016-02-16	2016-02-23	recovered	10	Yes	Mother	No	No	No	No	no	No						No			No	No	No	No	Yes	2	36	No
No	24012366	240	3	Yes	female	Yes	13	No	Yes	37.8			Negative	No		No	2013-01-15	1101	36.1933	high	Yes	2016-01-21	2016-01-28	recovered	5	Yes	Mother	No	No	No	No	no	No						No			No	No	No	No	No	2	36.5
Yes	2241106	224	3	Yes	female	Yes	6.5	No	Yes	37.5			Negative	No		No	2015-03-15	368	12.0973	high	Yes	2016-03-17 17:03:15	2016-04-01	recovered	10	Yes	Mother	No	No	No	No	no	No						No			No	No	No	No	No		36.5
No	26513505	265	3	Yes	female	Yes	8.2	No	Yes	38.2			Negative	No		No	2015-09-15	278.019	9.13934	high	Yes	2016-07-04	2016-07-11	recovered	24	Yes	Mother	No	No	No	No	no	No						No			No	No	No	No	No		36	No
Yes	1793112	179	1	Yes	male	Yes	6	No	Yes	36.5	No	Yes	Negative	No		No	2016-03-15	230	7.56082	low	Yes	2016-11-02	2016-11-09	recovered	8	Yes	Mother	No	No	No	No	no	No						No							No		36.8	No
Yes	1073265	107	1	Yes	male	Yes	5	No	Yes	35.1	Yes		Negative	No		No	2016-08-15	90	2.95858	low	Yes	2016-11-07	2016-11-14	recovered	4	Yes	Mother	No	No	No	No	no	No						No							No		36.1	No
No	2142383	214	1	Yes	male	Yes	8.7	No	Yes	37.2	Yes		Negative	No		No	2013-03-15	1124	36.9494	low	Yes	2016-05-09	2016-05-16	recovered	18	Yes	Mother	No	No	No	No	no	No						No			No	No	No	No	No		36.7	No
Yes	23821326	238	3	Yes	male	Yes	14.3	No	Yes	37.5			Negative	No		No	2012-09-15	1498	49.2439	high	Yes	2016-10-22	2016-10-29	recovered	48	Yes	Mother	No	No	No	No	no	No						No							No		36.9	No
Yes	24631626	246	3	Yes	male	Yes	13	No	Yes	37.5			Negative	No		No	2012-11-15	1425	46.8442	high	Yes	2016-10-10	2016-10-17	recovered	36	Yes	Mother	No	No	No	No	no	No						No							No		36.9	No
Yes	33011186	330	2	Yes	female	Yes	11	No	Yes	37.5			Negative	No		No	2015-01-15	592	19.4609	high	Yes	2016-08-29	2016-09-05	recovered	19	Yes	Mother	No	No	No	No	no	No						No							No		36.6	No
No	121618	121	1	Yes	female	Yes	13	No	Yes	38			Negative	No		No	2014-12-15	584	19.1979	high	Yes	2016-07-21	2016-07-28	recovered	7	Yes	Mother	No	No	No	No	no	No						No							No		36.1	No
Yes	3232413	323	2	Yes	male	Yes	11.5	No	Yes	37.3	Yes		Negative	No		No	2013-10-15	1093	35.9303	low	Yes	2016-10-12	2016-10-19	recovered	36	Yes	Father	No	No	No	No	no	No						No							No		35.9	No
No	110318	110	1	Yes	female	Yes	13.8	No	Yes	39			Negative	No		No	2014-02-15	738	24.2604	high	Yes	2016-02-23	2016-03-01	recovered	59	Yes	Mother	No	No	No	No	no	No						No			No	No	No	No	Yes	2	36	Yes
No	1208131	120	1	Yes	female	Yes	8	No	Yes	37	Yes		Negative	No		No	2015-06-15	415.882	13.6713	low	Yes	2016-08-03	2016-08-10	recovered	11	Yes	Mother	No	No	No	No	no	No						No							No		36.1	No
Yes	2661212	266	3	Yes	male	Yes	8.9	No	Yes	37	Yes		Negative	No		No	2015-12-15	255.538	8.40032	low	Yes	2016-08-26	2016-09-02	recovered	36	Yes	Mother	No	No	No	No	no	No						No							No		37	No
No	30411204	304	2	Yes	male	Yes	14.2	No	Yes	37.6			Negative	No		No	2013-08-15	909	29.8817	high	Yes	2016-02-17	2016-02-24	recovered	18	Yes	Mother	No	No	No	No	no	No						No			No	No	No	No	No		36.5
Yes	23811157	238	3	Yes	female	Yes	12.5	No	Yes	37.5			Negative	No		No	2013-09-15	1024.41	33.6756	high	Yes	2016-07-05	2016-07-12	recovered	24	Yes	Mother	No	No	No	No	no	No						No							No		37.2	No
No	110317	110	1	Yes	male	No		No	Yes	37.8			Negative	No		No	2015-09-15	168	5.52268	high	Yes	2016-03-04	2016-03-11	recovered	16	Yes	Mother	No	No	No	No	no	No						No			No	No	No	No	Yes	2	37	No
Yes	1191153	119	1	Yes	female	Yes	12	No	Yes	36	Yes		Negative	No		No	2011-09-15	1698	55.8185	low	Yes	2016-05-10	2016-05-17	recovered	12	Yes	Mother	No	No	No	No	no	No						No			No	No	No	No	No		37	No
No	1161142	116	1	Yes	female	Yes	7.2	No	No		Yes		Negative	No		No	2015-05-15	434.623	14.2874		Yes	2016-07-22	2016-07-29	recovered	36	Yes	Mother	No	No	No	No	no	No						No							No		36.2	No
No	184419	184	1	Yes	male	Yes	6.8	No	Yes	36.5	Yes		Negative	No		No	2014-09-15	514	16.8968	low	Yes	2016-02-06	2016-02-13	recovered	16	Yes	Mother	No	No	No	No	no	No						No			No	No	No	No	No	1	36.5
Yes	24321123	243	3	Yes	male	Yes	13	No	Yes	37.5			Negative	No		No	2014-12-15	705	23.1755	high	Yes	2016-11-19	2016-11-26	recovered	16	Yes	Mother	No	No	No	No	no	No						No							No		36.9	No
Yes	30436610	304	2	Yes	male	Yes	10	No	Yes	37.6			Negative	No		No	2015-03-15	332	10.9139	high	Yes	2016-02-17	2016-02-24	recovered	11	Yes	Mother	No	No	No	No	no	No						No			No	No	No	No	No		36.5
No	120913	120	1	Yes	male	Yes	13	No	Yes	37.7			Negative	No		No	2012-08-15	1448.54	47.6179	high	Yes	2016-03-30	2016-04-06	recovered	48	Yes	Mother	No	No	No	No	no	No						No			No	No	No	No	No		36.5
No	120917	120	1	Yes	male	Yes	7	No	Yes	37	Yes		Negative	No		No	2016-07-15	102	3.35306	low	Yes	2016-10-19	2016-10-26	recovered	4	Yes	Mother	No	No	No	No	no	No						No							No		36.1	No
No	18632811	186	1	Yes	female	Yes	9.5	No	Yes	38.9			Negative	Yes	2	No	2014-04-15	780.283	25.6503	high	Yes	2016-06-10	2016-06-17	recovered	28	Yes	Mother	No	No	No	No	no	No						No			No	No	No	No	No		36.1	No
No	10555026502606	105	1	Yes	female	Yes	8	No	Yes	37.7			Negative	No		No	2013-04-15	1064	34.977	high	Yes	2016-03-14 08:17:07	2016-03-22	recovered	21	Yes	Mother	No	No	No	No	no	No						No			No	No	No	No	No		36.5
Yes	22831084	228	3	Yes	male	Yes	9	No	Yes	37.3	Yes		Negative	No		No	2015-09-15	185.617	6.10182	low	Yes	2016-03-18	2016-03-25	recovered	44	Yes	Mother	No	No	No	No	no	No						No			No	No	No	No	No		36.5
No	11121245	111	1	Yes	male	Yes	8	No	Yes	36.5	Yes		Negative	No		No	2015-06-15	420.84	13.8343	low	Yes	2016-08-08	2016-08-15	recovered	14	Yes	Mother	No	No	No	No	no	No						No							No		36	No
Yes	35541605	355	2	Yes	male	Yes	13	No	Yes	37.6			Negative	No		No	2014-09-15	738.301	24.2703	high	Yes	2016-09-22	2016-09-29	recovered	14	Yes	Mother	No	No	No	No	no	No						No							No		36.8	No
Yes	23314566	233	2	Yes	male	Yes	10.6	No	Yes	37.2	Yes		Negative	No		No	2014-02-15	737	24.2275	low	Yes	2016-03-01	2016-03-08	recovered	3	Yes	Mother	No	No	No	No	no	No						No			No	No	No	No	No		36.5
No	1083427	108	1	Yes	male	Yes	6	No	Yes	36.5	Yes		Negative	No		No	2015-07-15	384.583	12.6424	low	Yes	2016-08-02	2016-08-09	recovered	48	Yes	Mother	No	No	No	No	no	No						No							No		36	No
Yes	3234193	323	2	Yes	male	Yes	10.5	No	Yes	36.5	Yes		Negative	No		No	2013-04-15	1096	36.0289	low	Yes	2016-04-21	2016-04-28	recovered	12	Yes	Mother	No	No	No	No	no	No						No			No	No	No	No	No		36.5
No	1014697	101	1	Yes	male	Yes	13.2	No	Yes	36.6	Yes		Negative	No		No	2012-02-15	1745	57.3636	low	Yes	2016-11-24	2016-12-01	recovered	58	Yes	Mother	No	No	No	No	no	No						No							No		36.8	No
Yes	33023317	330	2	Yes	female	Yes	9	No	Yes	37.6			Negative	No		No	2015-08-15	395.676	13.0071	high	Yes	2016-09-13	2016-09-20	recovered	8	Yes	Mother	No	No	No	No	no	No						No							No		36.8	No
Yes	3021194	302	2	Yes	male	Yes	12	No	Yes	37.5			Negative	No		No	2013-06-15	1026.47	33.7433	high	Yes	2016-04-08	2016-04-15	recovered	30	Yes	Mother	No	No	No	No	no	No						No			No	No	No	No	No		36.5
Yes	121416	121	1	Yes	female	Yes	13	No	Yes	37.5			Negative	No		No	2012-01-15	1599.71	52.5874	high	Yes	2016-06-01	2016-06-08	recovered	11	Yes	Mother	No	No	No	No	no	No						No			No	No	No	No	No		37	No
Yes	185716	185	1	Yes	female	Yes	3.9	No	Yes	36	No	Yes	Negative	No		No	2016-06-15	126	4.14201	low	Yes	2016-10-19	2016-10-26	recovered	4	Yes	Mother	No	No	No	No	no	No						No							No		36.2	No
Yes	10122093	101	1	Yes	male	Yes	5.6	No	Yes	36.5	Yes		Negative	No		No	2013-10-15	868	28.5339	low	Yes	2016-03-28	2016-04-04	recovered	10	Yes	Mother	No	No	No	No	no	No						No			No	No	No	No	No		36.5
No	1225502901502908	122	1	Yes	male	Yes	14	No	Yes	37.5			Negative	No		No	2012-02-15	1455	47.8304	high	Yes	2016-02-08	2016-02-15	recovered	14	Yes	Mother	No	No	No	No	no	No						No			No	No	No	No	No		36.5
Yes	120417	120	1	Yes	female	Yes	12	No	Yes	36	Yes		Negative	No		No	2014-09-15	731	24.0302	low	Yes	2016-09-15	2016-09-22	recovered	36	Yes	Mother	No	No	No	No	no	No						No							No		37.2	No
No	1216152	121	1	Yes	female	Yes	6	No	Yes	36	No	Yes	Negative	No		No	2015-10-15	280	9.20447	low	Yes	2016-07-21	2016-07-28	recovered	24	Yes	Mother	No	No	No	No	no	No						No							No		36.2	No
No	34513397	345	2	Yes	female	Yes	10.5	No	Yes	37.6			Negative	No		No	2014-08-15	537	17.6529	high	Yes	2016-02-12	2016-02-19	recovered	36	Yes	Mother	No	No	No	No	no	No						No			No	No	No	No	No		36.5
Yes	24621626	246	3	Yes	female	Yes	7.5	No	Yes	37.7			Negative	No		No	2015-10-15	176	5.78567	high	Yes	2016-04-08	2016-04-15	recovered	44	Yes	Mother	No	No	No	No	no	No						No			No	No	No	No	No	2	36.5
Yes	2283925	228	3	Yes	female	Yes	7.8	No	Yes	37.2	No	Yes	Negative	No		No	2015-04-15	525.357	17.2701	low	Yes	2016-09-21	2016-09-28	recovered	17	Yes	Mother	No	No	No	No	no	No						No							No		36	No
No	1851015	185	1	Yes	male	Yes	8	No	Yes	38			Negative	No		No	2013-01-15	1155	37.9684	high	Yes	2016-03-24	2016-03-31	recovered	20	Yes	Mother	No	No	No	No	no	No						No			No	No	No	No	No	2	36.5
Yes	23821125	238	3	Yes	male	Yes	8	No	Yes	37	Yes		Negative	No		No	2014-12-15	462	15.1874	low	Yes	2016-03-21	2016-03-28	recovered	36	Yes	Mother	No	No	No	No	no	No						No			No	No	No	No	No	2	36.5
No	110117	110	1	Yes	male	Yes	12	No	Yes	36.5	No	Yes	Negative	No		No	2012-03-15	1447	47.5674	low	Yes	2016-03-14	2016-03-21	recovered	36	Yes	Mother	No	No	No	No	no	No						No			No	No	No	No	No		36.5
No	107330226	107	1	Yes	male	Yes	9	No	Yes	36	No	Yes	Negative	No		No	2014-05-15	657	21.5976	low	Yes	2016-03-08	2016-03-15	recovered	48	Yes	Mother	No	No	No	No	no	No						No			No	No	No	No	No		36.5
Yes	24212346	242	3	Yes	male	Yes	10	No	Yes	37.6			Negative	No		No	2014-12-15	403	13.2479	high	Yes	2016-01-22	2016-01-29	recovered	12	Yes	Mother	No	No	No	No	no	No						No			No	No	No	No	No	2	36.5
No	2111897	211	1	Yes	female	Yes	8.2	No	Yes	36.8	Yes		Negative	No		No	2015-06-15	252	8.28402	low	Yes	2016-02-22	2016-02-29	recovered	9	Yes	Mother	No	No	No	No	no	No						No			No	No	No	No	No	4	36.5
Yes	1034267	103	1	Yes	female	Yes	6.5	No	Yes	39.9			Negative	No		No	2015-06-15	199	6.54175	high	Yes	2015-12-30	2016-01-06	recovered	24	Yes	Mother	No	No	No	No	no	No						No			No	No	No	No	Yes	2	36.5
Yes	1791038	179	1	Yes	female	Yes	6.5	No	Yes	36	No	Yes	Negative	No		No	2013-12-15	1063	34.9441	low	Yes	2016-11-11	2016-11-18	recovered	7	Yes	Mother	No	No	No	No	no	Yes	1	34	No			No							No		36.2	No
Yes	1807427	180	1	Yes	female	Yes	6.7	No	Yes	37	No	Yes	Negative	Yes	2	No	2015-12-15	332	10.9139	low	Yes	2016-11-11	2016-11-18	recovered	12	Yes	Mother	No	No	No	No	no	No						No							No		36.5	No
Yes	3283574	328	2	Yes	male	Yes	10	No	Yes	36.2	Yes		Negative	No		No	2013-10-15	1098	36.0947	low	Yes	2016-10-10	2016-10-17	recovered	36	Yes	Mother	No	No	No	No	no	No						No							No		35.9	No
Yes	24011579	240	3	Yes	female	Yes	10	No	Yes	37.6			Negative	No		No	2014-11-15	517	16.9954	high	Yes	2016-04-15	2016-04-22	recovered	12	Yes	Grandmother	No	No	No	No	no	No						No			No	No	No	No	No	2	36.5
No	110428	110	1	Yes	female	Yes	8.9	No	Yes	37.8			Negative	Yes	2	No	2014-11-15	454.546	14.9423	high	Yes	2016-02-12	2016-02-19	recovered	18	Yes	Mother	No	No	No	No	no	No						No			No	No	No	No	Yes	2	37.4
Yes	24321455	243	3	Yes	male	Yes	13	No	Yes	37.7			Negative	No		No	2013-10-15	1105	36.3248	high	Yes	2016-10-24	2016-10-31	recovered	24	Yes	Mother	No	No	No	No	no	No						No							No		36.8	No
No	11121543	111	1	Yes	male	Yes	7.6	No	Yes	37.3	Yes		Negative	No		No	2015-10-15	288.803	9.49386	low	Yes	2016-07-29	2016-08-05	recovered	12	Yes	Mother	No	No	No	No	no	No						No							No		36.5	No
No	23916051	239	3	Yes	male	No		No	Yes	37.4	Yes		Negative	No		No	2013-01-15	1101	36.1933	low	Yes	2016-01-28	2016-02-04	recovered	37	Yes	Mother	No	No	No	No	no	No						No			No	No	No	No	No	2	36.5
No	116225	116	1	Yes	male	Yes	14.9	No	Yes	36.3	Yes		Negative	No		No	2013-08-15	1140.86	37.5035	low	Yes	2016-09-28	2016-10-05	recovered	38	Yes	Mother	No	No	No	No	no	No						No							No		37	No
No	109311048	109	1	Yes	female	No		No	Yes	37.5			Negative	No		No	2014-12-15	409	13.4451	high	Yes	2016-04-12	2016-04-19	recovered	18	Yes	Mother	No	No	No	No	no	No						No			No	No	No	No	No		36.5
No	1222209001209004	122	1	Yes	male	Yes	9.5	No	Yes	36	Yes		Negative	No		No	2013-09-15	877	28.8297	low	Yes	2016-02-08	2016-02-15	recovered	36	Yes	Mother	No	No	No	No	no	No						No			No	No	No	No	No		36.5
Yes	121914	121	1	Yes	male	Yes	8	No	Yes	36.3	Yes		Negative	Yes	2	No	2014-08-15	631	20.7429	low	Yes	2016-05-26	2016-06-02	recovered	10	Yes	Mother	No	No	No	No	no	No						No			No	No	No	No	No		36.1	No
Yes	22922259	229	3	Yes	male	Yes	13	No	Yes	37.5			Negative	No		No	2013-06-15	1152.48	37.8856	high	Yes	2016-08-10	2016-08-17	recovered	36	Yes	Mother	No	No	No	No	no	No						No							No		36.9	No
Yes	26231122	262	3	Yes	male	Yes	6.8	No	Yes	37	Yes		Negative	No		No	2015-05-15	546	17.9487	low	Yes	2016-11-12	2016-11-19	recovered	17	Yes	Mother	No	No	No	No	no	No						No							No		36.5	No
No	10833535	108	1	Yes	male	Yes	8.5	No	Yes	36.6	Yes		Negative	No		No	2015-04-15	570	18.7377	low	Yes	2016-10-29	2016-11-05	recovered	16	Yes	Mother	No	No	No	No	no	No						No							No		36.1	No
Yes	23822514	238	3	Yes	male	Yes	16.2	No	Yes	37.4	Yes		Negative	No		No	2013-09-15	947.468	31.1462	low	Yes	2016-04-19	2016-04-26	recovered	18	Yes	Mother	No	No	No	No	no	No						No			No	No	No	No	No	2	36.5
Yes	22431695	224	3	Yes	male	Yes	5.3	No	Yes	37.2	Yes		Negative	No		No	2015-08-15	215	7.06772	low	Yes	2016-03-11	2016-03-18	recovered	8	Yes	Mother	No	No	No	No	no	No						No			No	No	No	No	No		36.5
No	1012215	101	1	Yes	female	Yes	7.1	No	Yes	37.6			Negative	No		No	2016-03-15	210	6.90335	high	Yes	2016-10-15	2016-10-22	recovered	7	Yes	Mother	No	No	No	No	no	No						No							No		36.7	No
No	1225154	122	1	Yes	male	Yes	6	No	Yes	37.7			Negative	No		No	2016-05-15	183	6.01578	high	Yes	2016-11-09	2016-11-16	recovered	6	Yes	Mother	No	No	No	No	no	No						No							No		36.8	No
Yes	22413086	224	3	Yes	female	Yes	10.8	No	Yes	36.8	Yes		Negative	No		No	2013-11-15	1089	35.7988	low	Yes	2016-11-08	2016-11-15	recovered	36	Yes	Mother	No	No	No	No	no	No						No							No		37.2	No
No	119224	119	1	Yes	female	Yes	4.5	No	Yes	37	Yes		Negative	No		No	2015-10-15	145	4.7666	low	Yes	2016-04-04	2016-04-11	recovered	17	Yes	Mother	No	No	No	No	no	No						No			No	No	No	No	No		36.5
No	214244	214	1	Yes	female	Yes	8.5	No	Yes	36.5	Yes		Negative	No		No	2013-10-15	1105	36.3248	low	Yes	2016-10-24	2016-10-31	recovered	36	Yes	Mother	No	No	No	No	no	No						No							No		36.3	No
No	23921991	239	3	Yes	male	Yes	12	No	Yes	37.5			Negative	No		No	2014-01-15	796	26.167	high	Yes	2016-03-18	2016-03-25	recovered	49	Yes	Mother	No	No	No	No	no	No						No			No	No	No	No	No	2	36.5
Yes	23521657	235	3	Yes	female	Yes	13	No	Yes	37.6			Negative	No		No	2014-09-15	766	25.1808	high	Yes	2016-10-20	2016-10-27	recovered	14	Yes	Mother	No	No	No	No	no	No						No							No		37.2	No
No	122615	122	1	Yes	female	Yes	8	No	Yes	36.7	Yes		Negative	No		No	2015-11-15	365	11.9987	low	Yes	2016-11-09	2016-11-16	recovered	12	Yes	Mother	No	No	No	No	no	No						No							No		36.5	No
Yes	26531126	265	3	Yes	male	Yes	6.9	No	Yes	37	Yes		Negative	No		No	2014-12-15	633.301	20.8186	low	Yes	2016-09-08	2016-09-15	recovered	20	Yes	Mother	No	No	No	No	no	No						No							No		36	No
No	12266017066	122	1	Yes	female	Yes	6.5	No	Yes	39.4			Negative	Yes	2	No	2014-04-15	771.856	25.3733	high	Yes	2016-06-30	2016-07-07	recovered	24	Yes	Mother	No	No	No	No	no	No						No							No		36	No
Yes	24232221	242	3	Yes	male	Yes	6	No	Yes	37.5			Negative	No		No	2015-06-15	214	7.03485	high	Yes	2016-01-15	2016-01-22	recovered	5	Yes	Mother	No	No	No	No	no	No						No			No	No	No	No	No	2	36.5
Yes	23612065	236	3	Yes	male	Yes	8	No	Yes	37.8			Negative	No		No	2014-07-15	678	22.288	high	Yes	2016-05-23	2016-05-30	recovered	13	Yes	Mother	No	No	No	No	no	No						No			No	No	No	No	No		36.8	No
No	3042198	304	2	Yes	female	Yes	13	No	Yes	37.6			Negative	Yes	2	No	2011-09-15	1561	51.3149	high	Yes	2015-12-28	2016-01-04	recovered	48	Yes	Mother	No	No	No	No	no	No						No			No	No	No	No	No		36.5
Yes	323445	323	2	Yes	male	Yes	10.6	No	Yes	37.5			Negative	No		No	2014-10-15	681	22.3866	high	Yes	2016-08-26	2016-09-02	recovered	22	Yes	Mother	No	No	No	No	no	No						No							No		37.2	No
Yes	30711247	307	2	Yes	female	Yes	11	No	Yes	37.3	Yes		Negative	No		No	2012-12-15	1197.6	39.3687	low	Yes	2016-03-11	2016-03-18	recovered	12	Yes	Mother	No	No	No	No	no	No						No			No	No	No	No	No		36.5
Yes	23612145	236	3	Yes	male	Yes	6	No	Yes	37	Yes		Negative	No		No	2015-09-15	181	5.95003	low	Yes	2016-03-17	2016-03-24	recovered	28	Yes	Mother	No	No	No	No	no	No						No			No	No	No	No	No	2	36.5
No	1103182	110	1	Yes	female	Yes	6.5	No	Yes	37.3	Yes		Negative	No		No	2016-01-15	179.601	5.90406	low	Yes	2016-07-14	2016-07-21	recovered	6	Yes	Mother	No	No	No	No	no	No						No							No		36.3	No
Yes	2463796	246	3	Yes	male	Yes	14	No	Yes	37.5			Negative	No		No	2013-10-15	1112	36.5549	high	Yes	2016-10-31	2016-11-07	recovered	24	Yes	Mother	No	No	No	No	no	No						No							No		36.9	No
No	1865467	186	1	Yes	male	Yes	6.2	No	Yes	36.5	No	Yes	Negative	No		No	2015-07-15	201	6.60749	low	Yes	2016-02-05	2016-02-12	recovered	7	Yes	Mother	No	No	No	No	no	No						No			No	No	No	No	No	1	36.5
Yes	1228801501801506	122	1	Yes	male	Yes	9	No	Yes	36	Yes		Negative	No		No	2015-02-15	407	13.3794	low	Yes	2016-03-29	2016-04-05	recovered	24	Yes	Mother	No	No	No	No	no	No						No			No	No	No	No	No		36.5
Yes	23412422	234	3	Yes	female	Yes	10	No	Yes	37.3	Yes		Negative	No		No	2014-09-15	567	18.6391	low	Yes	2016-04-04	2016-04-11	recovered	12	Yes	Mother	No	No	No	No	no	No						No			No	No	No	No	No	2	36.5
Yes	186777	186	1	Yes	female	Yes	9.3	No	Yes	37.8			Negative	Yes	2	No	2015-02-15	572.375	18.8157	high	Yes	2016-09-09	2016-09-16	recovered	18	Yes	Mother	No	No	No	No	no	Yes	3	32	No			No							No		36.8	No
No	2194783	219	1	Yes	female	Yes	7.2	No	Yes	36.5	Yes		Negative	No		No	2015-08-15	360.62	11.8547	low	Yes	2016-08-09	2016-08-16	recovered	36	Yes	Mother	No	No	No	No	no	No						No							No		36.3	No
Yes	1793141	179	1	Yes	male	Yes	13	No	Yes	36.5	No	Yes	Negative	Yes	2	No	2013-07-15	1228	40.3682	low	Yes	2016-11-22	2016-11-29	recovered	53	Yes	Father	No	No	No	No	no	No						No							No		36.7	No
Yes	24711613	247	3	Yes	male	Yes	7.3	No	Yes	36.9	Yes		Negative	No		No	2015-11-15	138	4.53649	low	Yes	2016-04-01	2016-04-08	recovered	6	Yes	Mother	No	No	No	No	no	No						No			No	No	No	No	No	2	36.5
No	2114394	211	1	Yes	male	Yes	12	No	Yes	38			Negative	Yes	2	No	2012-08-15	1444.71	47.492	high	Yes	2016-07-29	2016-08-05	recovered	12	Yes	Mother	No	No	No	No	no	No						No							No		36.1	No
No	119866	119	1	Yes	male	Yes	9	No	Yes	37.5			Negative	No		No	2014-02-15	737	24.2275	high	Yes	2016-02-23	2016-03-01	recovered	4	Yes	Mother	No	No	No	No	no	No						No			No	No	No	No	Yes	1	37	No
Yes	2393944	239	3	Yes	male	Yes	9.5	No	Yes	37.5			Negative	No		No	2015-11-15	339	11.144	high	Yes	2016-10-19	2016-10-26	recovered	12	Yes	Mother	No	No	No	No	no	No						No							No		36.8	No
No	1083324	108	1	Yes	female	Yes	6.4	No	Yes	38.5			Negative	No		No	2014-09-15	531	17.4556	high	Yes	2016-03-10	2016-03-17	recovered	24	Yes	Mother	No	No	No	No	no	No						No			No	No	No	No	No		36.5
Yes	1111276	111	1	Yes	female	Yes	13.5	No	Yes	36.8	Yes		Negative	No		No	2013-05-15	1286	42.2748	low	Yes	2016-11-15	2016-11-22	recovered	42	Yes	Mother	No	No	No	No	no	No						No							No		36.8	No
No	1048145	104	1	Yes	male	Yes	12	No	Yes	37.5			Negative	No		No	2014-06-15	758.601	24.9376	high	Yes	2016-07-14	2016-07-21	recovered	7	Yes	Mother	No	No	No	No	no	No						No							No		36	No
Yes	30451134	304	2	Yes	female	Yes	8	No	Yes	37.5			Negative	No		No	2014-10-15	534	17.5542	high	Yes	2016-04-01	2016-04-08	recovered	31	Yes	Mother	No	No	No	No	no	No						No			No	No	No	No	No		36.5
Yes	32811747	328	2	Yes	female	Yes	8	No	Yes	36.6	Yes		Negative	No		No	2013-11-15	875	28.764	low	Yes	2016-04-08	2016-04-15	recovered	24	Yes	Mother	No	No	No	No	no	No						No			No	No	No	No	No		36.5
No	18382410	183	1	Yes	male	Yes	9.8	No	Yes	38.3			Negative	No		No	2013-01-15	1127	37.048	high	Yes	2016-02-17	2016-02-24	recovered	36	Yes	Mother	No	No	No	No	no	No						No			No	No	No	No	No	1	36.5
No	1082959	108	1	Yes	female	Yes	10	No	Yes	37.6			Negative	No		No	2015-03-15	610	20.0526	high	Yes	2016-11-07	2016-11-14	recovered	18	Yes	Mother	No	No	No	No	no	No						No							No		36	No
No	2093203	209	1	Yes	male	Yes	7	No	Yes	37.5			Negative	No		No	2015-07-15	245	8.05391	high	Yes	2016-04-29	2016-05-06	recovered	24	Yes	Mother	No	No	No	No	no	No						No			No	No	No	No	No		37	No
No	108293	108	1	Yes	female	Yes	11	No	Yes	36.2	Yes		Negative	No		No	2014-04-15	892.752	29.3475	low	Yes	2016-09-23	2016-09-30	recovered	24	Yes	Mother	No	No	No	No	no	No						No							No		36.1	No
Yes	31942113	319	2	Yes	female	Yes	12	No	Yes	37.8			Negative	No		No	2012-11-15	1231	40.4668	high	Yes	2016-03-13	2016-03-20	recovered	12	Yes	Mother	No	No	No	No	no	No						No			No	No	No	No	No		36.5
No	1151627	115	1	Yes	male	Yes	10.1	No	Yes	38			Negative	No		No	2015-02-15	383	12.5904	high	Yes	2016-03-14	2016-03-21	recovered	29	Yes	Mother	No	No	No	No	no	No						No			No	No	No	No	No		36.5
Yes	2662218	266	3	Yes	male	Yes	6.1	No	Yes	37.5			Negative	No		No	2015-05-15	375.784	12.3532	high	Yes	2016-05-24	2016-05-31	recovered	48	Yes	Mother	No	No	No	No	no	No						No			No	No	No	No	No		35	No
No	2154515	215	1	Yes	female	Yes	10.2	No	Yes	37.8			Negative	No		No	2014-09-15	803	26.3971	high	Yes	2016-11-24	2016-12-01	recovered	26	Yes	Mother	No	No	No	No	no	No						No							No		36.7	No
Yes	26222783	262	3	Yes	male	Yes	12.5	No	Yes	37.2	No	Yes	Negative	No		No	2015-08-15	377.538	12.4108	low	Yes	2016-08-26	2016-09-02	recovered	10	Yes	Mother	No	No	No	No	no	No						No							No		36.5	No
Yes	24111456	241	3	Yes	male	Yes	21	No	Yes	37.2	Yes		Negative	No		No	2013-02-15	1130	37.1466	low	Yes	2016-03-14	2016-03-21	recovered	12	Yes	Mother	No	No	No	No	no	No						No			No	No	No	No	No	2	36.5
No	1186333	118	1	Yes	female	Yes	12.5	No	Yes	37.7			Negative	Yes	2	No	2011-10-15	1605.47	52.7768	high	Yes	2016-03-30	2016-04-06	recovered	24	Yes	Mother	No	No	No	No	no	No						No			No	No	No	No	No		36.5
No	18477007047	184	1	Yes	female	Yes	8.5	No	Yes	37.4	Yes		Negative	No		No	2014-07-15	730	23.9974	low	Yes	2016-07-14	2016-07-21	recovered	24	Yes	Mother	No	No	No	No	no	No						No							No		36.8	No
Yes	23832705	238	3	Yes	female	Yes	14	No	Yes	37.6			Negative	No		No	2013-11-15	1106	36.3577	high	Yes	2016-11-25	2016-12-02	recovered	16	Yes	Mother	No	No	No	No	no	No						No							No		36.8	No
Yes	22422662	224	3	Yes	female	Yes	9	No	Yes	37.3	Yes		Negative	No		No	2014-03-15	733	24.096	low	Yes	2016-03-18	2016-03-25	recovered	24	Yes	Mother	No	No	No	No	no	No						No			No	No	No	No	No		36.5
Yes	2301523	230	3	Yes	female	Yes	10.5	No	Yes	37.5			Negative	No		No	2012-12-15	1346.48	44.2629	high	Yes	2016-08-22	2016-08-29	recovered	34	Yes	Mother	No	No	No	No	no	No						No							No		36.9	No
No	2106138	210	1	Yes	female	Yes	7.3	No	Yes	35.6	Yes		Negative	No		No	2016-04-15	131	4.30638	low	Yes	2016-08-24	2016-08-31	recovered	48	Yes	Mother	No	No	No	No	no	No						No							No		37	No
Yes	2421465	242	3	Yes	male	Yes	10.5	No	Yes	37.5			Negative	No		No	2014-01-15	873.461	28.7134	high	Yes	2016-06-06	2016-06-13	recovered	7	Yes	Mother	No	No	No	No	no	No						No			No	No	No	No	No		37.2	No
No	10911786	109	1	Yes	female	Yes	8.1	No	Yes	37.8			Negative	No		No	2015-01-15	405	13.3136	high	Yes	2016-03-02	2016-03-09	recovered	11	Yes	Mother	No	No	No	No	no	No						No			No	No	No	No	Yes	3	37	No
Yes	2283825	228	3	Yes	female	Yes	10.6	No	Yes	37.5			Negative	No		No	2012-11-15	1219	40.0723	high	Yes	2016-03-18	2016-03-25	recovered	10	Yes	Father	No	No	No	No	no	No						No			No	No	No	No	No		36.5
No	1082466	108	1	Yes	male	Yes	8.9	No	Yes	36.6	Yes		Negative	No		No	2014-11-15	508	16.6995	low	Yes	2016-04-12	2016-04-19	recovered	18	Yes	Mother	No	No	No	No	no	No						No			No	No	No	No	No		36.5
Yes	2261695	226	3	Yes	male	Yes	18	No	Yes	36.5	Yes		Negative	No		No	2012-11-15	1432	47.0743	low	Yes	2016-10-23	2016-10-30	recovered	35	Yes	Mother	No	No	No	No	no	No						No							No		36	No
Yes	32811366	328	2	Yes	male	Yes	16.5	No	Yes	37	Yes		Negative	No		No	2012-06-15	1397	45.9237	low	Yes	2016-04-12	2016-04-19	recovered	46	Yes	Mother	No	No	No	No	no	No						No			No	No	No	No	No		36.5
Yes	10137210	101	1	Yes	female	Yes	7.1	No	Yes	36.5	Yes		Negative	No		No	2016-08-15	99	3.25444	low	Yes	2016-11-21	2016-11-28	recovered	4	Yes	Mother	No	No	No	No	no	No						No							No		36.8	No
Yes	330184	330	2	Yes	male	Yes	7.2	No	Yes	37.4	Yes		Negative	No		No	2015-11-15	375	12.3274	low	Yes	2016-11-24	2016-12-01	recovered	12	Yes	Mother	No	No	No	No	no	No						No							No		36.1	No
No	10821329	108	1	Yes	male	Yes	8	No	Yes	37	Yes		Negative	No		No	2014-07-15	749.583	24.6411	low	Yes	2016-08-02	2016-08-09	recovered	48	Yes	Mother	No	No	No	No	no	No						No							No		36.1	No
Yes	307110199	307	2	Yes	male	Yes	12.3	No	Yes	37.5			Negative	No		No	2013-11-15	826	27.1532	high	Yes	2016-02-19	2016-02-26	recovered	24	Yes	Mother	No	No	No	No	no	No						No			No	No	No	No	No		36.5
Yes	33411097	334	2	Yes	male	Yes	8.1	No	Yes	37.2	Yes		Negative	No		No	2016-03-15	170	5.58843	low	Yes	2016-09-01	2016-09-08	recovered	5	Yes	Mother	No	No	No	No	no	No						No							No		36.6	No
Yes	22731027	227	3	Yes	male	Yes	10.2	No	Yes	36.7	No	Yes	Negative	No		No	2013-09-15	1131	37.1795	low	Yes	2016-10-16	2016-10-23	recovered	37	Yes	Grandmother	No	No	No	No	no	No						No							No		36.8	No
Yes	24221135	242	3	Yes	female	Yes	7	No	Yes	37.5			Negative	No		No	2015-04-15	275	9.0401	high	Yes	2016-01-15	2016-01-22	recovered	8	Yes	Mother	No	No	No	No	no	No						No			No	No	No	No	No	2	36.5
No	18477012025	184	1	Yes	male	Yes	11	No	Yes	37	No	Yes	Negative	No		No	2014-06-15	760	24.9836	low	Yes	2016-07-14	2016-07-21	recovered	2	Yes	Mother	No	No	No	No	no	No						No							No		36.3	No
Yes	2433917	243	3	Yes	female	Yes	9	No	Yes	37.5			Negative	No		No	2015-03-15	372	12.2288	high	Yes	2016-03-17	2016-03-24	recovered	48	Yes	Mother	No	No	No	No	no	No						No			No	No	No	No	No	2	36.5
Yes	26223203	262	3	Yes	female	Yes	9.2	No	Yes	37.6			Negative	No		No	2014-09-15	616	20.2498	high	Yes	2016-05-23	2016-05-30	recovered	12	Yes	Mother	No	No	No	No	no	No						No			No	No	No	No	No		35	No
Yes	1198188	119	1	Yes	male	Yes	10	No	Yes	37	Yes		Negative	No		No	2015-10-15	144	4.73373	low	Yes	2016-04-04	2016-04-11	recovered	12	Yes	Mother	No	No	No	No	no	No						No			No	No	No	No	No		36.5
No	1081605	108	1	Yes	female	Yes	7	No	Yes	36.7	Yes		Negative	No		No	2016-04-15	204	6.70611	low	Yes	2016-10-29	2016-11-05	recovered	6	Yes	Mother	No	No	No	No	no	No						No							No		36.5	No
No	179515	179	1	Yes	female	Yes	5	No	Yes	36.3	Yes		Negative	No		No	2015-12-15	107	3.51742	low	Yes	2016-04-01	2016-04-08	recovered	36	Yes	Mother	No	No	No	No	no	No						No			No	No	No	No	No	1	36.5
No	11411305	114	1	Yes	male	Yes	11	No	Yes	37	Yes		Negative	No		No	2014-07-15	799.514	26.2825	low	Yes	2016-09-20	2016-09-27	recovered	26	Yes	Mother	No	No	No	No	no	No						No							No		36.1	No
No	1218162	121	1	Yes	male	Yes	7	No	Yes	36	Yes		Negative	No		No	2016-04-15	78.6647	2.58595	low	Yes	2016-07-02 15:57:10	2016-07-11	recovered	3	Yes	Mother	No	No	No	No	no	No						No			No	No	No	No	No		36	No
Yes	2241465	224	3	Yes	male	Yes	8.2	No	Yes	37.3	No	Yes	Negative	No		No	2015-02-15	554.646	18.2329	low	Yes	2016-08-22	2016-08-29	recovered	4	Yes	Mother	No	No	No	No	no	No						No							No		37	No
No	1194285	119	1	Yes	male	Yes	10	No	Yes	37.8			Negative	No		No	2014-01-15	783	25.7396	high	Yes	2016-03-08	2016-03-15	recovered	24	Yes	Mother	No	No	No	No	no	No						No			No	No	No	No	Yes	2	36	No
Yes	24621144	246	3	Yes	female	Yes	15	No	Yes	37.6			Negative	No		No	2012-09-15	1283	42.1762	high	Yes	2016-03-07	2016-03-14	recovered	36	Yes	Mother	No	No	No	No	no	No						No			No	No	No	No	No	2	36.5
Yes	24713397	247	3	Yes	male	Yes	10	No	No		Yes		Negative	No		No	2013-01-15	1181	38.8231		Yes	2016-04-11	2016-04-18	recovered	9	Yes	Mother	No	No	No	No	no	No						No			No	No	No	No	No	2	36.5
Yes	31931558	319	2	Yes	male	Yes	8.5	No	Yes	37.5			Negative	Yes	2	No	2014-11-15	389.291	12.7972	high	Yes	2015-12-03	2015-12-10	recovered	12	Yes	Mother	No	No	No	No	no	No						No			No	No	No	No	No		36.5
Yes	3283846	328	2	Yes	male	Yes	13.2	No	Yes	38.6			Negative	No		No	2011-09-15	1611	52.9586	high	Yes	2016-02-12	2016-02-19	recovered	53	Yes	Father	No	No	No	No	no	No						No			No	No	No	No	No		36.5
Yes	2293545	229	3	Yes	male	Yes	11.5	No	Yes	36.8	No	Yes	Negative	No		No	2013-10-15	1137	37.3767	low	Yes	2016-11-25	2016-12-02	recovered	36	Yes	Mother	No	No	No	No	no	No						No							No		36.9	No
Yes	12266011	122	1	Yes	female	Yes	15	No	Yes	37.3	Yes		Negative	No		No	2011-09-15	1714.86	56.3727	low	Yes	2016-06-30	2016-07-07	recovered	36	Yes	Mother	No	No	No	No	no	No						No							No		36	No
Yes	24333195	243	3	Yes	female	Yes	6.9	No	Yes	37.5			Negative	No		No	2015-10-15	375	12.3274	high	Yes	2016-10-24	2016-10-31	recovered	10	Yes	Mother	No	No	No	No	no	No						No							No		36.9	No
No	1071101716	107	1	Yes	female	Yes	6.6	No	Yes	36.6	Yes		Negative	No		No	2015-11-15	100	3.28731	low	Yes	2016-02-23	2016-03-01	recovered	3	Yes	Mother	No	No	No	No	no	No						No			No	No	No	No	Yes	1	36	No
No	2176184	217	1	Yes	female	Yes	14	No	Yes	36.3	Yes		Negative	No		No	2012-04-15	1433	47.1072	low	Yes	2016-03-10	2016-03-17	recovered	7	Yes	Mother	No	No	No	No	no	No						No			No	No	No	No	No	2	36.5
No	102220723	102	1	Yes	female	Yes	6.5	No	Yes	36.5	Yes		Negative	No		No	2015-07-15	230	7.56082	low	Yes	2016-03-19	2016-03-26	recovered	9	Yes	Mother	No	No	No	No	no	No						No			No	No	No	No	No		36.5
Yes	32111117	321	2	Yes	female	Yes	9	No	Yes	37.1	Yes		Negative	No		No	2013-11-15	998.582	32.8265	low	Yes	2016-08-09	2016-08-16	recovered	48	Yes	Mother	No	No	No	No	no	No						No							No		35.9	No
Yes	24631374	246	3	Yes	male	Yes	12	No	Yes	37.4	Yes		Negative	No		No	2015-01-15	429	14.1026	low	Yes	2016-04-12	2016-04-19	recovered	48	Yes	Mother	No	No	No	No	no	No						No			No	No	No	No	No	2	36.5
No	109127	109	1	Yes	male	Yes	7.5	No	Yes	37	Yes		Negative	No		No	2015-05-15	283	9.30309	low	Yes	2016-02-23	2016-03-01	recovered	12	Yes	Father	No	No	No	No	no	No						No			No	No	No	No	Yes	2	36.8	No
No	10710100327	107	1	Yes	male	Yes	7.9	No	Yes	37.5			Negative	Yes	2	No	2013-12-15	843	27.712	high	Yes	2016-05-02	2016-05-09	recovered	12	Yes	Mother	No	No	No	No	no	No						No			No	No	No	No	No		36	No
Yes	234261	234	3	Yes	male	Yes	10	No	Yes	36.7	Yes		Negative	No		No	2012-11-15	1383.46	45.4786	low	Yes	2016-08-29	2016-09-05	recovered	26	Yes	Mother	No	No	No	No	no	No						No							No		36.9	No
Yes	326310011	326	2	Yes	female	Yes	10	No	Yes	36.6	Yes		Negative	No		No	2014-02-15	727	23.8988	low	Yes	2016-02-12	2016-02-19	recovered	23	Yes	Mother	No	No	No	No	no	No						No			No	No	No	No	No		36.5
Yes	1078134	107	1	Yes	female	Yes	7	No	Yes	36	Yes		Negative	No		No	2015-05-15	548	18.0145	low	Yes	2016-11-07	2016-11-14	recovered	18	Yes	Mother	No	No	No	No	no	No						No							No		37	No
No	2131595	213	1	Yes	female	Yes	6.8	No	Yes	37.1	Yes		Negative	No		No	2015-10-15	153	5.02959	low	Yes	2016-03-10	2016-03-17	recovered	8	Yes	Mother	No	No	No	No	no	No						No			No	No	No	No	No	2	36.5
Yes	243215	243	3	Yes	female	Yes	8	No	Yes	37.7			Negative	No		No	2014-11-15	405.693	13.3364	high	Yes	2015-12-25	2016-01-01	same	12	Yes	Mother	No	No	No	No	no	Yes	7	55	Yes	No	No	No			Yes	No	No	No	Yes	4	36.5
Yes	35551488	355	2	Yes	male	Yes	13.5	No	Yes	37.5			Negative	No		No	2014-04-15	890.301	29.267	high	Yes	2016-09-21	2016-09-28	recovered	12	Yes	Mother	No	No	No	No	no	No						No							No		36.7	No
Yes	2262769	226	3	Yes	male	Yes	7.2	No	Yes	36.5	Yes		Negative	No		No	2015-06-15	247	8.11966	low	Yes	2016-02-17	2016-02-24	recovered	7	Yes	Mother	No	No	No	No	no	No						No			No	No	No	No	No		36.5
Yes	234114	234	3	Yes	male	Yes	9.5	No	Yes	37.5			Negative	Yes	2	No	2013-09-15	906	29.783	high	Yes	2016-03-09	2016-03-16	recovered	24	Yes	Mother	No	No	No	No	no	No						No			No	No	No	No	No	2	36.5
Yes	3362381	336	2	Yes	female	Yes	7.3	No	Yes	37.4	No	Yes	Negative	No		No	2015-03-15	388	12.7548	low	Yes	2016-04-07	2016-04-14	recovered	12	Yes	Mother	No	No	No	No	no	No						No			No	No	No	No	No		36.5
Yes	24632082	246	3	Yes	male	Yes	8	No	Yes	37.8			Negative	No		No	2014-12-15	456	14.9901	high	Yes	2016-04-12	2016-04-19	recovered	24	Yes	Mother	No	No	No	No	no	No						No			No	No	No	No	No	2	36.5
Yes	26432525	264	3	Yes	male	Yes	7.5	No	Yes	37	No	Yes	Negative	No		No	2016-02-15	179.43	5.89844	low	Yes	2016-08-12	2016-08-19	recovered	9	Yes	Mother	No	No	No	No	no	No						No							No		37	No
Yes	3285604	328	2	Yes	male	Yes	8.5	No	Yes	36	Yes		Negative	No		No	2015-04-15	497.428	16.352	low	Yes	2016-08-22	2016-08-29	recovered	36	Yes	Mother	No	No	No	No	no	No						No							No		36.5	No
No	214377	214	1	Yes	female	Yes	14	No	Yes	37.2	Yes		Negative	Yes	2	No	2014-01-15	791	26.0026	low	Yes	2016-03-10	2016-03-17	recovered	8	Yes	Mother	No	No	No	No	no	No						No			No	No	No	No	No	1	36.5
Yes	1075526	107	1	Yes	male	Yes	8	No	Yes	36.5	Yes		Negative	No		No	2015-05-15	556	18.2774	low	Yes	2016-11-18	2016-11-25	recovered	16	Yes	Mother	No	No	No	No	no	No						No							No		36.1	No
No	1053213	105	1	Yes	male	No		No	Yes	37.2	Yes		Negative	No		No	2012-10-15	1442.88	47.4319	low	Yes	2016-09-26	2016-10-03	recovered	14	Yes	Mother	No	No	No	No	no	No						No							No		37	No
No	1186756	118	1	Yes	male	Yes	6.8	No	Yes	35.3	No	Yes	Negative	No		No	2015-08-15	205	6.73899	low	Yes	2016-03-08	2016-03-15	recovered	48	Yes	Mother	No	No	No	No	no	No						No			No	No	No	No	Yes	2	36	No
No	1032208	103	1	Yes	male	Yes	9	No	Yes	37	Yes		Negative	No		No	2015-10-15	369	12.1302	low	Yes	2016-10-15	2016-10-22	recovered	12	Yes	Mother	No	No	No	No	no	No						No							No		36.5	No
No	107537	107	1	Yes	female	Yes	9.3	No	Yes	36.5	Yes		Negative	No		No	2013-11-15	873	28.6982	low	Yes	2016-04-12	2016-04-19	recovered	12	Yes	Mother	No	No	No	No	no	No						No			No	No	No	No	No		36.5
No	1075277	107	1	Yes	male	Yes	8.5	No	Yes	36.8	Yes		Negative	No		No	2014-03-15	860.696	28.2937	low	Yes	2016-07-22	2016-07-29	recovered	14	Yes	Mother	No	No	No	No	no	No						No							No		36.2	No
No	33013246	330	2	Yes	male	Yes	8.5	No	Yes	36.5	Yes		Negative	No		No	2015-07-15	394.593	12.9715	low	Yes	2016-08-12	2016-08-19	recovered	24	Yes	Mother	No	No	No	No	no	No						No							No		36.2	No
Yes	2391605	239	3	Yes	male	Yes	8	No	Yes	37.5			Negative	No		No	2013-12-15	774	25.4438	high	Yes	2016-01-22	2016-01-29	recovered	24	Yes	Mother	No	No	No	No	no	No						No			No	No	No	No	No	2	36.5
Yes	2621772	262	3	Yes	male	Yes	6	No	Yes	37	Yes		Negative	No		No	2015-03-15	608	19.9869	low	Yes	2016-11-12	2016-11-19	recovered	20	Yes	Mother	No	No	No	No	no	No						No							No		37.3	No
Yes	23011264	230	3	Yes	male	Yes	7.4	No	Yes	37.5			Negative	No		No	2014-04-15	916	30.1118	high	Yes	2016-10-17	2016-10-24	recovered	36	Yes	Mother	No	No	No	No	no	No						No							No		36.9	No
Yes	1161171	116	1	Yes	female	Yes	9.5	No	Yes	40			Negative	No		No	2012-09-15	1201	39.4806	high	Yes	2015-12-30	2016-01-06	recovered	24	Yes	Mother	No	No	No	No	no	No						No			No	No	No	No	No	2	36.5
Yes	23022645	230	3	Yes	male	Yes	6	No	No		Yes		Negative	No		No	2016-03-15	129.623	4.26111		Yes	2016-07-22	2016-07-29	recovered	10	Yes	Mother	No	No	No	No	no	No						No							No		37.3	No
No	10912045	109	1	Yes	female	Yes	10.1	No	Yes	37.3	Yes		Negative	No		No	2013-06-15	988	32.4786	low	Yes	2016-03-16	2016-03-23	recovered	12	Yes	Mother	No	No	No	No	no	No						No			No	No	No	Yes	No		36.5
No	11116711	111	1	Yes	male	Yes	6	No	No		Yes		Negative	No		No	2016-04-15	97	3.18869		Yes	2016-07-21	2016-07-28	recovered	12	Yes	Mother	No	No	No	No	no	No						No							No		36.3	No
No	105330914	105	1	Yes	male	Yes	13	No	No		Yes		Negative	No		No	2013-09-15	1016.76	33.424		Yes	2016-06-28	2016-07-04	recovered	32	Yes	Mother	No	No	No	No	no	No						No							No		36	No
Yes	2442687	244	3	Yes	female	Yes	12	No	Yes	37.7			Negative	No		No	2013-01-15	1276.93	41.9766	high	Yes	2016-07-14	2016-07-21	recovered	24	Yes	Mother	No	No	No	No	no	No						No							No		36.9	No
Yes	24624141	246	3	Yes	male	Yes	11.7	No	Yes	37.5			Negative	No		No	2014-11-15	716	23.5371	high	Yes	2016-10-31	2016-11-07	recovered	14	Yes	Mother	No	No	No	No	no	No						No							No		36.8	No
No	1014514	101	1	Yes	male	Yes	12.9	No	Yes	36.5	Yes		Negative	No		No	2012-05-15	1655	54.405	low	Yes	2016-11-24	2016-12-01	recovered	54	Yes	Mother	No	No	No	No	no	No						No							No		36.8	No
No	1073427	107	1	Yes	male	Yes	10	No	Yes	35.8	Yes		Negative	No		No	2015-03-15	388	12.7548	low	Yes	2016-04-12	2016-04-19	recovered	10	Yes	Mother	No	No	No	No	no	No						No			No	No	No	No	No		36.5
Yes	336165	336	2	Yes	female	Yes	8.5	No	Yes	36.5	Yes		Negative	No		No	2014-03-15	753	24.7535	low	Yes	2016-04-07	2016-04-14	recovered	46	Yes	Mother	No	No	No	No	no	No						No			No	No	No	No	No		36.5
No	21211513	212	1	Yes	female	Yes	10	No	Yes	36.7	Yes		Negative	No		No	2013-05-15	1030	33.8593	low	Yes	2016-03-21	2016-03-28	recovered	9	Yes	Mother	No	No	No	No	no	No						No			No	No	No	No	No	4	36.5
Yes	2381214	238	3	Yes	male	Yes	12	No	Yes	37.2	Yes		Negative	No		No	2015-02-15	400	13.1492	low	Yes	2016-03-21	2016-03-28	recovered	13	Yes	Mother	No	No	No	No	no	No						No			No	No	No	No	No	2	36.5
Yes	2392512	239	3	Yes	male	Yes	5.6	No	Yes	37.8			Negative	No		No	2015-09-15	429	14.1026	high	Yes	2016-11-17	2016-11-24	recovered	12	Yes	Mother	No	No	No	No	no	No						No							No		37.2	No
No	1194368	119	1	Yes	female	Yes	11.5	No	Yes	38			Negative	No		No	2012-09-15	1270	41.7488	high	Yes	2016-04-04	2016-04-11	recovered	30	Yes	Mother	No	No	No	No	no	No						No			No	No	No	No	No		36.5
Yes	2643363	264	3	Yes	male	Yes	12	No	Yes	37.8			Negative	No		No	2012-08-15	1440.07	47.3396	high	Yes	2016-07-25	2016-08-01	recovered	4	Yes	Mother	No	No	No	No	no	No						No							No		36	No
No	111298	111	1	Yes	female	Yes	11.2	No	Yes	37.4	Yes		Negative	No		No	2012-02-15	1467	48.2249	low	Yes	2016-02-22	2016-02-29	recovered	48	Yes	Mother	No	No	No	No	no	No						No			No	No	No	No	No		36.5
No	1011246	101	1	Yes	male	Yes	14.5	No	Yes	36.4	Yes		Negative	No		No	2012-01-15	1776	58.3826	low	Yes	2016-11-24	2016-12-01	recovered	58	Yes	Mother	No	No	No	No	no	No						No							No		36.5	No
Yes	23712536	237	3	Yes	male	Yes	12	No	Yes	37.9			Negative	No		No	2015-03-15	372.403	12.2421	high	Yes	2016-03-28	2016-04-04	recovered	12	Yes	Mother	No	No	No	No	no	No						No			No	No	No	No	No	2	36.5
Yes	330393	330	2	Yes	female	Yes	12	No	Yes	37.5			Negative	No		No	2014-01-15	1024	33.6621	high	Yes	2016-11-04	2016-11-11	recovered	34	Yes	Mother	No	No	No	No	no	No						No							No		36.6	No
No	33021749	330	2	Yes	male	Yes	10	No	Yes	37.7			Negative	No		No	2014-01-15	973.676	32.0077	high	Yes	2016-09-14	2016-09-21	recovered	24	Yes	Mother	No	No	No	No	no	No						No							No		36.3	No
Yes	236394	236	3	Yes	female	Yes	7	No	Yes	36.3	Yes		Negative	Yes	2	No	2015-05-15	327	10.7495	low	Yes	2016-04-06	2016-04-13	recovered	12	Yes	Mother	No	No	No	No	no	No						No			No	No	No	No	No	2	36.5
Yes	2403939	240	3	Yes	male	Yes	8	No	Yes	35.2	Yes		Negative	Yes	2	No	2015-04-15	274	9.00723	low	Yes	2016-01-15	2016-01-22	recovered	9	Yes	Mother	No	No	No	No	no	No						No			No	No	No	No	No	2	36.5
Yes	3021398	302	2	Yes	female	Yes	14.8	No	Yes	38.3			Negative	Yes	2	No	2012-11-15	1128	37.0809	high	Yes	2015-12-21	2015-12-28	recovered	59	Yes	Mother	No	No	No	No	no	No						No			No	No	No	No	No		37.2
No	33021787	330	2	Yes	male	Yes	9	No	Yes	37.5			Negative	No		No	2015-05-15	559	18.3761	high	Yes	2016-11-24	2016-12-01	recovered	16	Yes	Mother	No	No	No	No	no	No						No							No		36.6	No
No	1012259	101	1	Yes	male	Yes	8.6	No	Yes	36.5	Yes		Negative	No		No	2016-03-15	252	8.28402	low	Yes	2016-11-22	2016-11-29	recovered	8	Yes	Mother	No	No	No	No	no	No						No							No		36.1	No
Yes	2661224	266	3	Yes	female	Yes	12	No	Yes	38.6			Negative	No		No	2011-10-15	1803.32	59.2807	high	Yes	2016-09-21	2016-09-28	recovered	59	Yes	Mother	No	No	No	No	no	No						No							No		36	No
Yes	3211888	321	2	Yes	male	Yes	12	No	Yes	36.7	Yes		Negative	Yes	2	No	2012-02-15	1496	49.1782	low	Yes	2016-03-24	2016-03-31	recovered	12	Yes	Mother	No	No	No	No	no	No						No			No	No	No	No	No		36.5
Yes	26722236	267	3	Yes	male	Yes	9	No	Yes	37.8			Negative	No		No	2015-03-15	593	19.4938	high	Yes	2016-10-28	2016-11-04	recovered	18	Yes	Mother	No	No	No	No	no	No						No							No		37	No
No	121415	121	1	Yes	male	Yes	7	No	Yes	36	Yes		Negative	Yes	2	No	2015-06-15	267	8.77712	low	Yes	2016-03-08 13:43:05	2016-03-17	recovered	16	Yes	Mother	No	No	No	No	no	No						No			No	No	No	No	No		36.5
Yes	1081211	108	1	Yes	male	Yes	13	No	Yes	36	Yes		Negative	No		No	2013-11-15	1095	35.9961	low	Yes	2016-11-14	2016-11-21	recovered	36	Yes	Mother	No	No	No	No	no	No						No							No		36.8	No
Yes	31962115	319	2	Yes	female	Yes	5.8	No	Yes	37.6			Negative	No		No	2015-08-15	196.46	6.45826	high	Yes	2016-02-26	2016-03-04	recovered	38	Yes	Mother	No	No	No	No	no	No						No			No	No	No	No	No		36.5
Yes	22414651	224	3	Yes	male	Yes	6.8	No	Yes	37.2	Yes		Negative	No		No	2015-02-15	632	20.7758	low	Yes	2016-11-08	2016-11-15	recovered	21	Yes	Mother	No	No	No	No	no	No						No							No		36	No
No	10712418	107	1	Yes	female	Yes	10	No	Yes	36	Yes		Negative	No		No	2015-08-15	403.579	13.2669	low	Yes	2016-09-21	2016-09-28	recovered	14	Yes	Mother	No	No	No	No	no	No						No							No		37	No
Yes	2292394	229	3	Yes	female	Yes	10.5	No	Yes	37.5			Negative	No		No	2014-03-15	955	31.3938	high	Yes	2016-10-25	2016-11-01	recovered	24	Yes	Mother	No	No	No	No	no	No						No							No		36.8	No
Yes	3044368	304	2	Yes	male	Yes	9.2	No	Yes	37.2	Yes		Negative	No		No	2014-02-15	769	25.2794	low	Yes	2016-03-10	2016-03-17	recovered	48	Yes	Mother	No	No	No	No	no	No						No			No	No	No	No	No		36.5
Yes	35551487	355	2	Yes	male	Yes	10.5	No	Yes	37.7			Negative	No		No	2015-02-15	584.301	19.2078	high	Yes	2016-09-21	2016-09-28	recovered	48	Yes	Mother	No	No	No	No	no	No						No							No		35.9	No
No	1052504	105	1	Yes	female	No		No	No		Yes		Negative	No		No	2016-04-15	164.878	5.42004		Yes	2016-09-26	2016-10-03	recovered	6	Yes	Mother	No	No	No	No	no	No						No							No		37	No
No	115110228	115	1	Yes	female	Yes	7.5	No	Yes	36.5	Yes		Negative	No		No	2015-08-15	298.869	9.82476	low	Yes	2016-06-07	2016-06-14	recovered	9	Yes	Mother	No	No	No	No	no	No						No			No	No	No	No	No		37	No
Yes	26421744	264	3	Yes	female	Yes	9.2	No	Yes	36.9	Yes		Negative	No		No	2013-03-15	1123	36.9165	low	Yes	2016-04-14	2016-04-21	recovered	28	Yes	Mother	No	No	No	No	no	No						No			No	No	No	No	No		36.5
Yes	2262217667	226	3	Yes	male	Yes	7.3	No	Yes	36.2	Yes		Negative	No		No	2015-04-15	338	11.1111	low	Yes	2016-03-18	2016-03-25	recovered	19	Yes	Mother	No	No	No	No	no	No						No			No	No	No	No	No		36.5
No	1103243	110	1	Yes	female	Yes	12.5	No	Yes	36	Yes		Negative	No		No	2012-09-15	1488	48.9152	low	Yes	2016-10-12	2016-10-19	recovered	48	Yes	Mother	No	No	No	No	no	No						No							No		36	No
No	10712308	107	1	Yes	female	Yes	14	No	Yes	36.5	Yes		Negative	No		No	2012-11-15	1238	40.6969	low	Yes	2016-04-12	2016-04-19	recovered	11	Yes	Mother	No	No	No	No	no	No						No			No	No	No	No	No		36.5
Yes	2641502	264	3	Yes	male	Yes	5	No	Yes	37.8			Negative	No		No	2015-12-15	348	11.4398	high	Yes	2016-11-24	2016-12-01	recovered	8	Yes	Mother	No	No	No	No	no	No						No							No		36.6	No
No	2121945	212	1	Yes	male	Yes	8.5	No	Yes	35.6	Yes		Negative	No		No	2015-04-15	313	10.2893	low	Yes	2016-02-22	2016-02-29	recovered	10	Yes	Mother	No	No	No	No	no	No						No			No	No	No	No	No	3	36.5
Yes	24711525	247	3	Yes	male	Yes	21.7	No	Yes	37.4	Yes		Negative	No		No	2012-03-15	1484	48.7837	low	Yes	2016-04-11	2016-04-18	recovered	5	Yes	Mother	No	No	No	No	no	No						No			No	No	No	No	No	2	36.5
No	10711228	107	1	Yes	male	Yes	6.4	No	Yes	36	Yes		Negative	No		No	2014-10-15	496	16.3051	low	Yes	2016-02-23	2016-03-01	recovered	16	Yes	Mother	No	No	No	No	no	No						No			No	No	No	No	No		36.5
Yes	24231534	242	3	Yes	female	Yes	8	No	Yes	37.5			Negative	No		No	2014-10-15	761	25.0164	high	Yes	2016-11-14	2016-11-21	recovered	14	Yes	Mother	No	No	No	No	no	No						No							No		36.8	No
Yes	24331424	243	3	Yes	male	Yes	7	No	Yes	37.7			Negative	No		No	2015-09-15	108.332	3.56122	high	Yes	2016-01-01	2016-01-08	recovered	3	Yes	Mother	No	No	No	No	no	No						No			No	No	No	No	No		35.7
Yes	224137	224	3	Yes	female	Yes	9	No	Yes	37.5			Negative	No		No	2014-05-15	643	21.1374	high	Yes	2016-02-17	2016-02-24	recovered	18	Yes	Mother	No	No	No	No	no	No						No			No	No	No	No	No	2	36.5
Yes	22631816	226	3	Yes	female	Yes	11	No	Yes	37.3	Yes		Negative	No		No	2014-12-15	460	15.1216	low	Yes	2016-04-21	2016-04-28	recovered	24	Yes	Mother	No	No	No	No	no	No						No			No	No	No	No	No		36.5
No	1201016	120	1	Yes	female	Yes	10	No	Yes	37	Yes		Negative	No		No	2014-09-15	753.649	24.7748	low	Yes	2016-10-07	2016-10-14	recovered	4	Yes	Mother	No	No	No	No	no	No						No							No		36	No
Yes	24711535	247	3	Yes	male	Yes	21	No	Yes	37.3	Yes		Negative	No		No	2012-02-15	1513	49.737	low	Yes	2016-04-11	2016-04-18	recovered	4	Yes	Mother	No	No	No	No	no	No						No			No	No	No	No	No	2	36.5
Yes	10710305	107	1	Yes	male	Yes	10	No	Yes	37.7			Negative	No		No	2015-06-15	262	8.61275	high	Yes	2016-03-23	2016-03-30	recovered	9	Yes	Mother	No	No	No	No	no	No						No			No	No	No	No	No		36.5
No	10555043504304	105	1	Yes	female	Yes	8.5	No	Yes	37.1	Yes		Negative	No		No	2013-02-15	1144.93	37.6374	low	Yes	2016-04-06	2016-04-13	recovered	22	Yes	Mother	No	No	No	No	no	No						No			No	No	No	No	No		36.5
Yes	3232446	323	2	Yes	female	Yes	9.9	No	No		No	Yes	Negative	Yes	2	No	2015-07-15	449	14.76		Yes	2016-10-06	2016-10-13	recovered	24	Yes	Mother	No	No	No	No	no	No						No							No		36.2	No
No	113116	113	1	Yes	female	Yes	12	No	Yes	36	Yes		Negative	No		No	2014-11-15	474.81	15.6085	low	Yes	2016-03-28	2016-04-04	recovered	15	Yes	Mother	No	No	No	No	no	No						No			No	No	No	No	No		36.5
Yes	33213158	332	2	Yes	male	Yes	15	No	Yes	36.6	Yes		Negative	No		No	2012-08-15	1457.55	47.9144	low	Yes	2016-08-11	2016-08-18	recovered	36	Yes	Mother	No	No	No	No	no	No						No							No		35.8	No
Yes	2231425	223	3	Yes	female	Yes	10	No	Yes	36.3	Yes		Negative	No		No	2013-09-15	914	30.046	low	Yes	2016-03-17 12:18:16	2016-04-01	recovered	9	Yes	Mother	No	No	No	No	no	No						No			No	No	No	No	No		36.5
No	219415	219	1	Yes	male	Yes	12.5	No	Yes	37.5			Negative	No		No	2012-11-15	1369.77	45.0286	high	Yes	2016-08-15	2016-08-22	recovered	15	Yes	Mother	No	No	No	No	no	No						No							No		36.6	No
Yes	2431506	243	3	Yes	female	Yes	11	No	Yes	37.5			Negative	No		No	2015-12-15	331	10.881	high	Yes	2016-11-10	2016-11-17	recovered	12	Yes	Mother	No	No	No	No	no	No						No							No		36.8	No
No	34513926	345	2	Yes	female	Yes	13	No	Yes	37.6			Negative	No		No	2011-12-15	1695.39	55.7326	high	Yes	2016-08-05	2016-08-12	recovered	48	Yes	Mother	No	No	No	No	no	No						No							No		36.4	No
Yes	1868336	186	1	Yes	male	Yes	12.6	No	Yes	36.5	Yes		Negative	No		No	2013-05-15	1196.76	39.3411	low	Yes	2016-08-23	2016-08-30	recovered	12	Yes	Mother	No	No	No	No	no	No						No							No		36.9	No
Yes	3255953	325	2	Yes	male	Yes	7	No	Yes	37.7			Negative	No		No	2015-06-15	289	9.50033	high	Yes	2016-03-25	2016-04-01	recovered	59	Yes	Mother	No	No	No	No	no	No						No			No	No	No	No	No		36.5
Yes	220215	220	3	Yes	male	Yes	7.4	No	Yes	37.5			Negative	No		No	2014-12-15	366	12.0316	high	Yes	2016-01-05	2016-01-12	recovered	14	Yes	Mother	No	No	No	No	no	No						No			No	No	No	No	No	2	36.5
No	122624	122	1	Yes	male	Yes	12	No	Yes	36.5	Yes		Negative	No		No	2015-01-15	669	21.9921	low	Yes	2016-11-09	2016-11-16	recovered	20	Yes	Mother	No	No	No	No	no	No						No							No		36.5	No
Yes	30451135	304	2	Yes	female	Yes	14	No	Yes	37.9			Negative	No		No	2012-03-15	1478	48.5865	high	Yes	2016-04-01	2016-04-08	recovered	48	Yes	Mother	No	No	No	No	no	No						No			No	No	No	No	No		36.5
No	179118	179	1	Yes	male	Yes	6.8	No	Yes	36.7	No	Yes	Negative	No		No	2015-06-15	254	8.34977	low	Yes	2016-02-24 02:07:02	2016-03-08	recovered	36	Yes	Mother	No	No	No	No	no	No						No			No	No	No	No	No	2	36.5
Yes	1865405	186	1	Yes	female	Yes	12.1	No	Yes	39.1			Negative	Yes	2	No	2013-11-15	1088	35.7659	high	Yes	2016-11-03	2016-11-10	recovered	36	Yes	Mother	No	No	No	No	no	Yes	3	36	No			No							No		36.9	Yes
Yes	23011553	230	3	Yes	female	Yes	7.5	No	Yes	36.5	Yes		Negative	No		No	2015-07-15	247	8.11966	low	Yes	2016-03-23	2016-03-30	recovered	24	Yes	Mother	No	No	No	No	no	No						No			No	No	No	No	No	2	36.5
Yes	3061974	306	2	Yes	male	Yes	7.9	No	Yes	37.7			Negative	No		No	2015-09-15	399	13.1164	high	Yes	2016-10-24	2016-10-31	recovered	13	Yes	Mother	No	No	No	No	no	No						No							No		36	No
No	107880073	107	1	Yes	male	No		No	Yes	36.8	Yes		Negative	No		No	2014-02-15	745	24.4905	low	Yes	2016-03-02	2016-03-09	recovered	10	Yes	Mother	No	No	No	No	no	No						No			No	No	No	No	Yes	2	37	No
Yes	1065204	106	1	Yes	female	Yes	14	No	Yes	37	Yes		Negative	No		No	2013-11-15	1095	35.9961	low	Yes	2016-11-07	2016-11-14	recovered	36	Yes	Mother	No	No	No	No	no	No						No							No		36.2	No
Yes	121315	121	1	Yes	male	Yes	14	No	Yes	36	Yes		Negative	No		No	2013-11-15	1104	36.2919	low	Yes	2016-11-21	2016-11-28	recovered	36	Yes	Mother	No	No	No	No	no	No						No							No		36.2	No
No	2092166	209	1	Yes	female	Yes	12	No	Yes	38			Negative	No		No	2014-11-15	700	23.0112	high	Yes	2016-10-13	2016-10-20	recovered	24	Yes	Mother	No	No	No	No	no	No						No							No		36.2	No
No	1064456	106	1	Yes	female	Yes	12	No	Yes	36	Yes		Negative	No		No	2012-12-15	1410	46.3511	low	Yes	2016-10-20	2016-10-27	recovered	44	Yes	Mother	No	No	No	No	no	No						No							No		36.1	No
Yes	24111504	241	3	Yes	female	Yes	6.5	No	Yes	37.5			Negative	No		No	2016-01-15	281	9.23734	high	Yes	2016-10-22	2016-10-29	recovered	7	Yes	Mother	No	No	No	No	no	No						No							No		36.8	No
Yes	30611486	306	2	Yes	male	Yes	21	No	Yes	37.3	Yes		Negative	No		No	2012-02-15	1513	49.737	low	Yes	2016-04-08	2016-04-15	recovered	8	Yes	Mother	No	No	No	No	no	No						No			No	No	No	No	No		36.5
No	186252205404	186	1	Yes	male	Yes	9	No	Yes	38.6			Negative	No		No	2014-01-15	757	24.8849	high	Yes	2016-02-11	2016-02-18	recovered	24	Yes	Mother	No	No	No	No	no	No						No			No	No	No	No	No	1	36.5
No	109357	109	1	Yes	male	Yes	12	No	Yes	36.4	Yes		Negative	Yes	2	No	2013-02-15	1187.73	39.0445	low	Yes	2016-05-30	2016-06-06	recovered	36	Yes	Mother	No	No	No	No	no	No						No			No	No	No	No	No		35	No
No	10933055305506	109	1	Yes	male	Yes	6	No	Yes	37	Yes		Negative	No		No	2015-07-15	209	6.87048	low	Yes	2016-02-08	2016-02-15	recovered	6	Yes	Mother	No	No	No	No	no	No						No			No	No	No	No	No		36.5
No	110717	110	1	Yes	female	Yes	10	No	Yes	37.6			Negative	No		No	2015-07-15	336.571	11.0641	high	Yes	2016-06-17	2016-06-24	recovered	9	Yes	Mother	No	No	No	No	no	No						No			No	No	No	No	No		37	No
No	24213186	242	3	Yes	female	Yes	1.5	No	Yes	37.5			Negative	No		No	2015-04-15	260.502	8.56352	high	Yes	2015-12-30	2016-01-06	recovered	8	Yes	Mother	No	No	No	No	no	No						No			No	No	No	No	No		36.5
No	1775286	177	1	Yes	female	Yes	7.3	No	Yes	37	No	Yes	Negative	No		No	2014-03-15	705	23.1755	low	Yes	2016-03-01	2016-03-08	recovered	23	Yes	Mother	No	No	No	No	no	No						No			No	No	No	No	No	1	36.5
No	1053152	105	1	Yes	male	Yes	12	No	Yes	36.5	Yes		Negative	No		No	2015-04-15	534.599	17.5739	low	Yes	2016-09-30	2016-10-07	recovered	6	Yes	Mother	No	No	No	No	no	No						No							No		35.9	No
No	219458	219	1	Yes	female	Yes	8	No	Yes	36.6	Yes		Negative	No		No	2015-10-15	389	12.7876	low	Yes	2016-11-07	2016-11-14	recovered	12	Yes	Mother	No	No	No	No	no	No						No							No		36.4	No
No	101311955	101	1	Yes	male	Yes	16.4	No	Yes	36.5	Yes		Negative	No		No	2012-09-15	1395.56	45.8764	low	Yes	2016-07-11	2016-07-18	recovered	26	Yes	Mother	No	No	No	No	no	No						No							No		36.6	No
No	1865557	186	1	Yes	male	Yes	9	No	Yes	36	Yes		Negative	No		No	2015-05-15	335.827	11.0397	low	Yes	2016-04-17	2016-04-24	recovered	24	Yes	Mother	No	No	No	No	no	No						No			No	No	No	No	No	1	36.5
Yes	2673586	267	3	Yes	female	Yes	11	No	Yes	37.9			Negative	No		No	2013-08-15	908	29.8488	high	Yes	2016-02-08	2016-02-15	recovered	31	Yes	Mother	No	No	No	No	no	No						No			No	No	No	No	No	2	36.5
Yes	3182384	318	2	Yes	female	Yes	10.3	No	Yes	35.4	Yes		Negative	No		No	2012-03-15	1423.36	46.7901	low	Yes	2016-02-05	2016-02-12	recovered	36	Yes	Mother	No	No	No	No	no	No						No			No	No	No	No	No		36.5
Yes	22232768	222	3	Yes	male	Yes	7.8	No	Yes	35.6	No	Yes	Negative	No		No	2014-07-15	758.601	24.9376	low	Yes	2016-08-11	2016-08-18	recovered	8	Yes	Mother	No	No	No	No	no	No						No							No		36	No
Yes	2241535	224	3	Yes	female	Yes	9.5	No	Yes	37.5			Negative	No		No	2015-08-15	215	7.06772	high	Yes	2016-03-17	2016-04-01	recovered	9	Yes	Mother	No	No	No	No	no	No						No			No	No	No	No	No		36.5
No	1014859	101	1	Yes	male	Yes	12.4	No	Yes	36.7	Yes		Negative	No		No	2012-03-15	1716	56.4103	low	Yes	2016-11-24	2016-12-01	recovered	56	Yes	Mother	No	No	No	No	no	No						No							No		37.1	No
Yes	1014546	101	1	Yes	female	Yes	9.5	No	Yes	36.6	Yes		Negative	No		No	2013-08-15	1186	38.9875	low	Yes	2016-11-05	2016-11-12	recovered	40	Yes	Mother	No	No	No	No	no	No						No							No		36.5	No
Yes	24313546	243	3	Yes	female	Yes	15	No	Yes	37.6			Negative	No		No	2014-04-15	917	30.1446	high	Yes	2016-10-18	2016-10-25	recovered	24	Yes	Mother	No	No	No	No	no	No						No							No		36.9	No
No	1081167	108	1	Yes	female	Yes	9	No	Yes	37.8			Negative	No		No	2015-10-15	387	12.7219	high	Yes	2016-10-29	2016-11-05	recovered	12	Yes	Mother	No	No	No	No	no	No						No							No		36.2	No
Yes	2673167	267	3	Yes	female	Yes	8.7	No	Yes	36.7	Yes		Negative	No		No	2015-08-15	437	14.3655	low	Yes	2016-10-24	2016-10-31	recovered	14	Yes	Mother	No	No	No	No	no	No						No							No		37	No
Yes	2293535	229	3	Yes	female	Yes	12.5	No	Yes	37.5			Negative	No		No	2013-12-15	1076	35.3715	high	Yes	2016-11-25	2016-12-02	recovered	36	Yes	Mother	No	No	No	No	no	No						No							No		36.8	No
Yes	34518010	345	2	Yes	male	Yes	9.3	No	Yes	38.1			Negative	No		No	2015-05-15	283	9.30309	high	Yes	2016-02-24	2016-03-02	recovered	9	Yes	Mother	No	No	No	No	no	No						No			No	No	No	No	No		36.5
Yes	24711514	247	3	Yes	male	Yes	21	No	Yes	37.3	Yes		Negative	No		No	2012-02-15	1513	49.737	low	Yes	2016-04-11	2016-04-18	recovered	8	Yes	Mother	No	No	No	No	no	No						No			No	No	No	No	No	2	36.5
No	107602016	107	1	Yes	female	Yes	6	No	Yes	36.9	Yes		Negative	Yes	2	No	2015-05-15	284	9.33596	low	Yes	2016-02-23	2016-03-01	recovered	9	Yes	Mother	No	No	No	No	no	No						No			No	No	No	No	No		36.5
No	1031485	103	1	Yes	female	Yes	7	No	Yes	36	Yes		Negative	Yes	2	No	2016-04-15	175.882	5.78179	low	Yes	2016-10-07	2016-10-14	recovered	48	Yes	Mother	No	No	No	No	no	No						No							No		36.8	No
Yes	2231486	223	3	Yes	female	Yes	6	No	Yes	37.6			Negative	No		No	2014-04-15	673	22.1236	high	Yes	2016-02-17	2016-02-24	recovered	18	Yes	Father	No	No	No	No	no	No						No			No	No	No	No	No		36.5
Yes	103218	103	1	Yes	female	Yes	7.5	No	Yes	37.5			Negative	No		No	2015-04-15	317	10.4208	high	Yes	2016-02-27	2016-03-05	recovered	9	Yes	Mother	No	No	No	No	no	No						No			No	No	No	No	No		36.5
Yes	2463182	246	3	Yes	male	Yes	10	No	Yes	36.5	Yes		Negative	No		No	2014-02-15	782.67	25.7288	low	Yes	2016-04-07	2016-04-14	recovered	18	Yes	Mother	No	No	No	No	no	No						No			No	No	No	No	No	2	36.5
No	184719	184	1	Yes	male	Yes	10.8	No	Yes	35.9	No	Yes	Negative	No		No	2014-06-15	586	19.2636	low	Yes	2016-01-16	2016-01-23	recovered	17	Yes	Mother	No	No	No	No	no	No						No			No	No	No	No	No	1	36.5
No	24621803	246	3	Yes	female	Yes	11	No	Yes	37.4	Yes		Negative	No		No	2014-03-15	737	24.2275	low	Yes	2016-03-18	2016-03-25	recovered	15	Yes	Mother	No	No	No	No	no	No						No			No	No	No	No	No	2	36.5
Yes	24312774	243	3	Yes	male	Yes	12	No	Yes	37.7			Negative	No		No	2014-11-15	703	23.1098	high	Yes	2016-10-18	2016-10-25	recovered	12	Yes	Mother	No	No	No	No	no	No						No							No		37.1	No
No	1032205	103	1	Yes	male	Yes	13.6	No	Yes	36.5	Yes		Negative	No		No	2014-09-15	753.894	24.7829	low	Yes	2016-10-07	2016-10-14	recovered	12	Yes	Mother	No	No	No	No	no	No						No							No		36.8	No
Yes	3301376	330	2	Yes	male	Yes	9.5	No	Yes	37.5			Negative	No		No	2015-06-15	301	9.89481	high	Yes	2016-04-11	2016-04-18	recovered	48	Yes	Father	No	No	No	No	no	No						No			No	No	No	No	No		36.5
No	1032386	103	1	Yes	male	Yes	9.5	No	Yes	37	Yes		Negative	No		No	2014-10-15	734	24.1289	low	Yes	2016-10-15	2016-10-22	recovered	24	Yes	Mother	No	No	No	No	no	No						No							No		36.1	No
Yes	24621845	246	3	Yes	female	Yes	10	No	Yes	37.5			Negative	No		No	2016-02-15	246	8.08679	high	Yes	2016-11-10	2016-11-17	recovered	12	Yes	Mother	No	No	No	No	no	No						No							No		36.8	No
Yes	10533029302905	105	1	Yes	male	Yes	12	No	Yes	37.8			Negative	No		No	2013-03-15	1020	33.5306	high	Yes	2015-12-30	2016-01-06	recovered	48	Yes	Father	No	No	No	No	no	Yes	4	38	No	No	No	No			No	No	No	No	Yes	4	36.5
Yes	3048336	304	2	Yes	male	Yes	8.5	No	Yes	37.5			Negative	Yes	2	No	2014-06-15	606	19.9211	high	Yes	2016-02-18	2016-02-25	recovered	20	Yes	Mother	No	No	No	No	no	No						No			No	No	No	No	No		36.5
No	179216	179	1	Yes	male	Yes	7.2	No	Yes	36.3	No	Yes	Negative	No		No	2015-06-15	254	8.34977	low	Yes	2016-02-26	2016-03-04	recovered	9	Yes	Mother	No	No	No	No	no	No						No			No	No	No	No	No	1	36.5
No	2093916	209	1	Yes	female	Yes	5	No	Yes	37.8			Negative	No		No	2016-05-15	153	5.02959	high	Yes	2016-10-13	2016-10-20	recovered	5	Yes	Mother	No	No	No	No	no	No						No							No		36.5	No
No	1191079	119	1	Yes	female	Yes	4.5	No	Yes	36.8	Yes		Negative	Yes	2	No	2015-09-15	256.749	8.44014	low	Yes	2016-05-28 17:58:47	2016-06-06	recovered	48	Yes	Mother	No	No	No	No	no	No						No			No	No	No	No	No		36	No
No	219395	219	1	Yes	male	Yes	8.5	No	No		Yes		Negative	No		No	2015-06-15	403.623	13.2683		Yes	2016-07-22	2016-07-29	recovered	8	Yes	Mother	No	No	No	No	no	No						No							No		36.8	No
Yes	26512104	265	3	Yes	male	Yes	6.8	No	Yes	37.5			Negative	Yes	2	No	2015-03-15	347	11.407	high	Yes	2016-02-25	2016-03-03	recovered	11	Yes	Mother	No	No	No	No	no	No						No			No	No	No	No	No		36.5
No	1196447	119	1	Yes	male	Yes	7.4	No	Yes	36.9	Yes		Negative	No		No	2014-04-15	778.825	25.6024	low	Yes	2016-06-01	2016-06-08	recovered	36	Yes	Mother	No	No	No	No	no	No						No			No	No	No	No	No		36.9	No
Yes	3211856	321	2	Yes	male	Yes	13	No	Yes	36.9	Yes		Negative	No		No	2012-11-15	1267.4	41.6634	low	Yes	2016-05-05	2016-05-12	recovered	36	Yes	Mother	No	No	No	No	no	No						No			No	No	No	No	No		35.9	No
No	2193413	219	1	Yes	female	Yes	11	No	Yes	36.6	Yes		Negative	No		No	2013-08-15	1090.62	35.8521	low	Yes	2016-08-09	2016-08-16	recovered	36	Yes	Mother	No	No	No	No	no	No						No							No		36	No
Yes	1142338	114	1	Yes	male	Yes	9	No	Yes	37	Yes		Negative	No		No	2013-12-15	1011.51	33.2516	low	Yes	2016-09-20	2016-09-27	recovered	32	Yes	Mother	No	No	No	No	no	No						No							No		37	No
No	30411445	304	2	Yes	male	Yes	15	No	Yes	37.5			Negative	No		No	2013-08-15	911.777	29.9729	high	Yes	2016-02-11	2016-02-18	recovered	29	Yes	Mother	No	No	No	No	no	No						No			No	No	No	No	No		36.5
Yes	3453186	345	2	Yes	female	Yes	9.5	No	Yes	37.7			Negative	No		No	2014-09-15	700.427	23.0252	high	Yes	2016-08-15	2016-08-22	recovered	24	Yes	Mother	No	No	No	No	no	No						No							No		37.1	No
No	10644106410607	106	1	Yes	male	Yes	8	No	Yes	37.8			Negative	No		No	2014-06-15	638	20.973	high	Yes	2016-03-14 08:17:06	2016-03-22	recovered	20	Yes	Mother	No	No	No	No	no	No						No			No	No	No	No	No		36.5
Yes	2362605	236	3	Yes	female	Yes	5.9	No	Yes	36.5	Yes		Negative	Yes	2	No	2015-12-15	113	3.71466	low	Yes	2016-04-06	2016-04-13	recovered	38	Yes	Mother	No	No	No	No	no	No						No			No	No	No	No	No	2	36.5
No	1013910	101	1	Yes	male	Yes	10	No	Yes	36.7	Yes		Negative	No		No	2012-11-15	1471	48.3563	low	Yes	2016-11-24	2016-12-01	recovered	48	Yes	Mother	No	No	No	No	no	No						No							No		37	No
Yes	23922003	239	3	Yes	female	Yes	14	No	Yes	37.5			Negative	No		No	2013-08-15	889.372	29.2364	high	Yes	2016-01-21	2016-01-28	recovered	36	Yes	Mother	No	No	No	No	no	No						No			No	No	No	No	No		36.5
Yes	1014619	101	1	Yes	male	Yes	8.5	No	Yes	36.5	Yes		Negative	No		No	2013-11-15	1094	35.9632	low	Yes	2016-11-05	2016-11-12	recovered	36	Yes	Mother	No	No	No	No	no	No						No							No		37	No
No	11121124	111	1	Yes	male	Yes	8.8	No	Yes	36.7	Yes		Negative	No		No	2016-01-15	313	10.2893	low	Yes	2016-11-21	2016-11-28	recovered	10	Yes	Mother	No	No	No	No	no	No						No							No		36	No
Yes	23921071	239	3	Yes	female	Yes	7.5	No	Yes	37.5			Negative	No		No	2015-09-15	429	14.1026	high	Yes	2016-11-17	2016-11-24	recovered	10	Yes	Mother	No	No	No	No	no	No						No							No		36.8	No
Yes	24621034	246	3	Yes	female	Yes	12	No	Yes	37.5			Negative	No		No	2013-10-15	1091	35.8646	high	Yes	2016-10-10	2016-10-17	recovered	24	Yes	Mother	No	No	No	No	no	No						No							No		37.1	No
No	179116	179	1	Yes	female	Yes	8.6	No	Yes	37	Yes		Negative	No		No	2015-06-15	264	8.6785	low	Yes	2016-03-12	2016-03-19	recovered	12	Yes	Mother	No	No	No	No	no	No						No			No	No	No	No	No	1	36.5
Yes	32131674	321	2	Yes	female	Yes	12	No	Yes	36.7	Yes		Negative	No		No	2014-10-15	736	24.1946	low	Yes	2016-10-13	2016-10-20	recovered	24	Yes	Father	No	No	No	No	no	No						No							No		35.6	No
Yes	18314014033	183	1	Yes	female	Yes	10.2	No	Yes	37	No	Yes	Negative	No		No	2012-09-15	1486	48.8494	low	Yes	2016-10-03	2016-10-10	recovered	48	Yes	Mother	No	No	No	No	no	No						No							No		36.8	No
Yes	3383904	338	2	Yes	male	Yes	9	No	Yes	37	Yes		Negative	Yes	2	No	2015-07-15	259	8.51414	low	Yes	2016-04-01	2016-04-08	recovered	5	Yes	Mother	No	No	No	No	no	No						No			No	No	No	No	No		36.5
Yes	1035166	103	1	Yes	male	Yes	13	No	Yes	38			Negative	Yes	2	No	2011-12-15	1580	51.9395	high	Yes	2016-05-02	2016-05-09	recovered	36	Yes	Mother	No	No	No	No	no	No						No			No	No	No	No	No		36.2	No
Yes	2463365	246	3	Yes	female	Yes	14	No	Yes	36.8	Yes		Negative	No		No	2011-10-15	1633	53.6818	low	Yes	2016-04-04	2016-04-11	recovered	7	Yes	Mother	No	No	No	No	no	No						No			No	No	No	No	No	2	36.5
Yes	23921591	239	3	Yes	male	Yes	7.8	No	Yes	37.5			Negative	No		No	2014-09-15	765	25.1479	high	Yes	2016-10-19	2016-10-26	recovered	14	Yes	Mother	No	No	No	No	no	No						No							No		36.8	No
No	1112887	111	1	Yes	male	Yes	5.3	No	Yes	37.5			Negative	No		No	2015-12-15	68	2.23537	high	Yes	2016-02-22	2016-02-29	recovered	4	Yes	Mother	No	No	No	No	no	No						No			No	No	No	No	No		36.5
Yes	2391141	239	3	Yes	male	Yes	8.2	No	Yes	37.5			Negative	No		No	2015-05-15	343	11.2755	high	Yes	2016-04-26	2016-05-03	recovered	18	Yes	Mother	No	No	No	No	no	No						No			No	No	No	No	No		37.4	No
No	2185683	218	1	Yes	female	Yes	7.5	No	Yes	39.7			Negative	No		No	2015-06-15	241	7.92242	high	Yes	2016-02-11	2016-02-18	recovered	8	Yes	Mother	No	No	No	No	no	No						No			No	No	No	No	No	3	36.5
No	2111664	211	1	Yes	female	Yes	8.5	No	Yes	38.1			Negative	No		No	2014-03-15	732.589	24.0825	high	Yes	2016-03-31	2016-04-07	recovered	36	Yes	Mother	No	No	No	No	no	No						No			No	No	No	No	No	3	36.5
No	1054244	105	1	Yes	female	Yes	8	No	Yes	37.5			Negative	No		No	2016-03-15	195.646	6.4315	high	Yes	2016-09-26	2016-10-03	recovered	36	Yes	Mother	No	No	No	No	no	No						No							No		37.1	No
Yes	33631232	336	2	Yes	male	Yes	14	No	Yes	37.7			Negative	No		No	2012-03-15	1498.46	49.2591	high	Yes	2016-04-21	2016-04-28	recovered	12	Yes	Mother	No	No	No	No	no	No						No			No	No	No	No	No		36.5
Yes	2341141	234	3	Yes	male	Yes	16	No	Yes	37.5			Negative	No		No	2011-11-15	1798	59.1059	high	Yes	2016-10-17	2016-10-24	recovered	16	Yes	Mother	No	No	No	No	no	No						No							No		36.9	No
Yes	22212910	222	3	Yes	female	Yes	13	No	Yes	36.5	Yes		Negative	No		No	2015-02-15	585.83	19.2581	low	Yes	2016-09-22	2016-09-29	recovered	20	Yes	Mother	No	No	No	No	no	No						No							No		37	No
Yes	23422316	234	3	Yes	female	Yes	6.5	No	Yes	36.8	Yes		Negative	No		No	2015-11-15	351	11.5385	low	Yes	2016-10-31	2016-11-07	recovered	6	Yes	Mother	No	No	No	No	no	No						No							No		36.9	No
No	1171106	117	1	Yes	male	Yes	12	No	Yes	37.5			Negative	No		No	2015-05-15	560	18.4089	high	Yes	2016-11-22	2016-11-29	recovered	18	Yes	Mother	No	No	No	No	no	No						No							No		36.2	No
No	10633070307006	106	1	Yes	male	Yes	9	No	Yes	37.5			Negative	No		No	2014-11-15	465.347	15.2974	high	Yes	2016-04-06	2016-04-13	recovered	18	Yes	Mother	No	No	No	No	no	No						No			No	No	No	No	No		36.5
No	10533031303111	105	1	Yes	female	Yes	8	No	Yes	38.1			Negative	No		No	2014-12-15	417	13.7081	high	Yes	2016-02-08	2016-02-15	recovered	14	Yes	Mother	No	No	No	No	no	No						No			No	No	No	No	No		36.5
Yes	24331115	243	3	Yes	male	Yes	14.5	No	Yes	37.6			Negative	No		No	2013-10-15	1092	35.8974	high	Yes	2016-10-11	2016-10-18	recovered	24	Yes	Mother	No	No	No	No	no	No						No							No		37.3	No
No	105440976	105	1	Yes	female	Yes	14	No	Yes	38.4			Negative	No		No	2012-07-15	1429.88	47.0046	high	Yes	2016-07-04	2016-07-11	recovered	28	Yes	Mother	No	No	No	No	no	No						No			No	No	No	No	No		37	No
Yes	34511255	345	2	Yes	male	No		No	Yes	36.8	Yes		Negative	No		No	2012-08-15	1482	48.7179	low	Yes	2016-09-05	2016-09-12	recovered	12	Yes	Mother	No	No	No	No	no	No						No							No		35.9	No
No	22811107	228	3	Yes	female	Yes	5.3	No	Yes	36	Yes		Negative	No		No	2016-04-15	214	7.03485	low	Yes	2016-11-16	2016-11-23	recovered	6	Yes	Mother	No	No	No	No	no	No						No							No		36.5	No
Yes	3232246	323	2	Yes	male	Yes	8.3	No	Yes	36.6	No	Yes	Negative	No		No	2014-05-15	699	22.9783	low	Yes	2016-04-13	2016-04-20	recovered	12	Yes	Mother	No	No	No	No	no	No						No			No	No	No	No	No		36.5
Yes	120816	120	1	Yes	male	Yes	9	No	Yes	36	Yes		Negative	No		No	2016-04-15	153	5.02959	low	Yes	2016-09-15	2016-09-22	recovered	5	Yes	Mother	No	No	No	No	no	No						No							No		37.1	No
No	2111456	211	1	Yes	female	Yes	7	No	Yes	36.6	Yes		Negative	No		No	2015-11-15	281.714	9.2608	low	Yes	2016-08-22	2016-08-29	recovered	48	Yes	Mother	No	No	No	No	no	No						No							No		36.2	No
No	1223257	122	1	Yes	male	Yes	9	No	Yes	36	Yes		Negative	No		No	2013-09-15	1097	36.0618	low	Yes	2016-09-16	2016-09-23	recovered	48	Yes	Mother	No	No	No	No	no	No						No							No		37.3	No
No	1042557	104	1	Yes	male	Yes	12	No	Yes	37.5			Negative	No		No	2013-09-15	1129	37.1137	high	Yes	2016-10-15	2016-10-22	recovered	37	Yes	Mother	No	No	No	No	no	No						No							No		36.5	No
No	1181513	118	1	Yes	male	No		No	Yes	37.6			Negative	No		No	2012-03-15	1454	47.7975	high	Yes	2016-03-30	2016-04-06	recovered	5	Yes	Mother	No	No	No	No	no	No						No			No	No	No	No	No		36.5
No	105556	105	1	Yes	female	Yes	8	No	Yes	36.8	Yes		Negative	Yes	2	No	2014-12-15	439	14.4313	low	Yes	2016-03-09	2016-03-16	recovered	12	Yes	Mother	No	No	No	No	no	No						No			No	No	No	No	Yes	2	37	No
Yes	22632095	226	3	Yes	male	Yes	9.1	No	Yes	37.5			Negative	No		No	2013-11-15	834	27.4162	high	Yes	2016-03-18	2016-03-25	recovered	13	Yes	Stepmother	No	No	No	No	no	No						No			No	No	No	No	No		36.5
No	2463184	246	3	Yes	female	Yes	8	No	Yes	38			Negative	No		No	2015-05-15	311	10.2235	high	Yes	2016-03-29	2016-04-05	recovered	9	Yes	Mother	No	No	No	No	no	No						No			No	No	No	No	No	2	36.5
No	1055441	105	1	Yes	female	Yes	14	No	Yes	37	Yes		Negative	No		No	2013-10-15	1105	36.3248	low	Yes	2016-10-20	2016-10-27	recovered	36	Yes	Mother	No	No	No	No	no	No						No							No		35.9	No
No	10552041	105	1	Yes	male	Yes	12	No	Yes	37.5			Negative	No		No	2013-09-15	1107.65	36.4118	high	Yes	2016-09-26	2016-10-03	recovered	32	Yes	Mother	No	No	No	No	no	No						No							No		37.2	No
Yes	2443857	244	3	Yes	female	Yes	8.9	No	Yes	37	Yes		Negative	No		No	2014-09-15	739.523	24.3104	low	Yes	2016-09-23	2016-09-30	recovered	36	Yes	Mother	No	No	No	No	no	No						No							No		36.9	No
Yes	2432146	243	3	Yes	female	Yes	16	No	Yes	37.5			Negative	No		No	2013-10-15	1105	36.3248	high	Yes	2016-10-24	2016-10-31	recovered	36	Yes	Mother	No	No	No	No	no	No						No							No		36.9	No
Yes	1078197	107	1	Yes	male	Yes	9	No	Yes	35.5	Yes		Negative	No		No	2015-05-15	548	18.0145	low	Yes	2016-11-07	2016-11-14	recovered	18	Yes	Mother	No	No	No	No	no	No						No							No		35.9	No
Yes	2302805	230	3	Yes	female	Yes	12	No	Yes	37.5			Negative	No		No	2014-11-15	737	24.2275	high	Yes	2016-11-21	2016-11-28	recovered	16	Yes	Mother	No	No	No	No	no	No						No							No		36.8	No
Yes	1143167	114	1	Yes	male	Yes	7	No	Yes	37	Yes		Negative	Yes	2	No	2015-05-15	278	9.13872	low	Yes	2016-02-19	2016-02-26	recovered	11	Yes	Mother	No	No	No	No	no	No						No			No	No	No	No	No		36.5
Yes	3212323	321	2	Yes	female	Yes	6.5	No	Yes	37.3	Yes		Negative	No		No	2016-03-15	226	7.42932	low	Yes	2016-10-24	2016-10-31	recovered	7	Yes	Mother	No	No	No	No	no	No						No							No		36.6	No
Yes	2412344	241	3	Yes	male	Yes	9.5	No	Yes	37.6			Negative	No		No	2014-08-15	647	21.2689	high	Yes	2016-05-23	2016-05-30	recovered	34	Yes	Mother	No	No	No	No	no	No						No			No	No	No	No	No		37.2	No
Yes	103425	103	1	Yes	female	Yes	8.5	No	Yes	37	Yes		Negative	No		No	2014-11-15	734	24.1289	low	Yes	2016-11-14	2016-11-21	recovered	24	Yes	Mother	No	No	No	No	no	No						No							No		36.8	No
Yes	2232633	223	3	Yes	male	Yes	12	No	Yes	36.7	Yes		Negative	Yes	2	No	2013-09-15	1135	37.311	low	Yes	2016-10-24	2016-10-31	recovered	25	Yes	Mother	No	No	No	No	no	No						No							No		37	No
Yes	2261306	226	3	Yes	female	Yes	6.5	No	Yes	37.1	Yes		Negative	No		No	2015-02-15	410	13.478	low	Yes	2016-04-02	2016-04-09	recovered	12	Yes	Mother	No	No	No	No	no	No						No			No	No	No	No	No		36.5
No	1196354	119	1	Yes	male	Yes	13.2	No	Yes	36	Yes		Negative	Yes	2	No	2013-05-15	1111	36.522	low	Yes	2016-05-30	2016-06-06	recovered	24	Yes	Mother	No	No	No	No	no	No						No			No	No	No	No	No		36	No
No	121116	121	1	Yes	male	Yes	7.5	No	Yes	36.5	Yes		Negative	No		No	2015-05-15	298	9.79619	low	Yes	2016-03-10	2016-03-17	recovered	7	Yes	Mother	No	No	No	No	no	No						No			No	No	No	No	No		36.5
Yes	23922181	239	3	Yes	male	Yes	7.5	No	Yes	37.5			Negative	No		No	2015-10-15	399	13.1164	high	Yes	2016-11-17	2016-11-24	recovered	12	Yes	Mother	No	No	No	No	no	No						No							No		36.7	No
Yes	2292674	229	3	Yes	male	Yes	9	No	No		Yes		Negative	No		No	2015-10-15	281.623	9.25783		Yes	2016-07-22	2016-07-29	recovered	48	Yes	Mother	No	No	No	No	no	No						No							No		37.2	No
Yes	2211596	221	3	Yes	male	Yes	7	No	Yes	37.8			Negative	No		No	2016-04-15	179	5.88429	high	Yes	2016-10-11	2016-10-18	recovered	6	Yes	Mother	No	No	No	No	no	No						No							No		36	No
No	1111277	111	1	Yes	male	Yes	8.7	No	Yes	36.5	Yes		Negative	No		No	2014-09-15	693.84	22.8087	low	Yes	2016-08-08	2016-08-15	recovered	15	Yes	Mother	No	No	No	No	no	No						No							No		36	No
No	1011456	101	1	Yes	male	Yes	10	No	Yes	36.6	Yes		Negative	No		No	2014-09-15	757	24.8849	low	Yes	2016-10-11	2016-10-18	recovered	25	Yes	Mother	No	No	No	No	no	No						No							No		37	No
No	2111633	211	1	Yes	female	Yes	6.9	No	Yes	36.7	Yes		Negative	Yes	2	No	2015-08-15	373.714	12.2851	low	Yes	2016-08-22	2016-08-29	recovered	24	Yes	Mother	No	No	No	No	no	No						No							No		36	No
No	120115	120	1	Yes	male	Yes	8.5	No	Yes	36.5	No	Yes	Negative	Yes	2	No	2015-09-15	175	5.75279	low	Yes	2016-03-10	2016-03-17	recovered	8	Yes	Mother	No	No	No	No	no	No						No			No	No	No	No	No		36.5
Yes	22523688	225	3	Yes	female	Yes	7.1	No	Yes	37	Yes		Negative	No		No	2015-09-15	219.733	7.2233	low	Yes	2016-04-21 17:35:13	2016-05-23	recovered	7	Yes	Mother	No	No	No	No	no	No						No			No	No	No	No	No		35	No
Yes	2262676	226	3	Yes	male	Yes	6.2	No	Yes	36.6	No	Yes	Negative	No		No	2015-05-15	308	10.1249	low	Yes	2016-03-02	2016-03-09	recovered	7	Yes	Mother	No	No	No	No	no	No						No			No	No	No	No	No		36.5
No	1051114	105	1	Yes	female	Yes	11	No	Yes	38			Negative	No		No	2014-11-15	741	24.359	high	Yes	2016-11-18	2016-11-25	recovered	24	Yes	Mother	No	No	No	No	no	No						No							No		36.2	No
Yes	22421244	224	3	Yes	female	Yes	7.8	No	Yes	39.7			Negative	No		No	2015-05-15	285	9.36884	high	Yes	2016-02-25	2016-03-03	recovered	9	Yes	Mother	No	No	No	No	no	No						No			No	No	No	No	Yes	3	37.7
Yes	180326015	180	1	Yes	female	Yes	9.6	No	Yes	36.8	No	Yes	Negative	No		No	2013-11-15	1066	35.0427	low	Yes	2016-10-16	2016-10-26	recovered	48	Yes	Mother	No	No	No	No	no	No						No							No		36.5	No
No	1143836	114	1	Yes	male	Yes	8.8	No	Yes	37.6			Negative	No		No	2015-04-15	324.492	10.6671	high	Yes	2016-03-30	2016-04-06	recovered	19	Yes	Mother	No	No	No	No	no	No						No			No	No	No	No	No		36.5
Yes	34511256	345	2	Yes	male	Yes	6.7	No	Yes	36.2	Yes		Negative	No		No	2015-09-15	119	3.9119	low	Yes	2016-01-23	2016-01-30	recovered	5	Yes	Mother	No	No	No	No	no	No						No			No	No	No	No	No		36.5
Yes	2643184	264	3	Yes	male	Yes	13	No	Yes	37	No	Yes	Negative	No		No	2012-08-15	1440.07	47.3397	low	Yes	2016-07-25	2016-08-01	recovered	36	Yes	Mother	No	No	No	No	no	No						No							No		36	No
No	1051410274	105	1	Yes	male	Yes	9	No	Yes	36.5	Yes		Negative	No		No	2014-02-15	752	24.7206	low	Yes	2016-03-09	2016-03-16	recovered	18	Yes	Mother	No	No	No	No	no	No						No			No	No	No	No	Yes	1	37	No
Yes	1013236	101	1	Yes	male	Yes	12	No	Yes	36	Yes		Negative	No		No	2012-08-15	1560	51.2821	low	Yes	2016-11-15	2016-11-22	recovered	52	Yes	Mother	No	No	No	No	no	No						No							No		36.5	No
Yes	30419910	304	2	Yes	female	Yes	8	No	Yes	37.6			Negative	No		No	2015-05-15	222.554	7.31605	high	Yes	2015-12-23	2015-12-30	recovered	7	Yes	Mother	No	No	No	No	no	No						No			No	No	No	No	No		36.5
No	1113139	111	1	Yes	male	Yes	6	No	Yes	37.1	Yes		Negative	No		No	2015-09-15	159	5.22682	low	Yes	2016-02-22	2016-02-29	recovered	6	Yes	Mother	No	No	No	No	no	No						No			No	No	No	No	No		36.5
Yes	24312027	243	3	Yes	female	Yes	13	No	Yes	37.5			Negative	No		No	2012-10-15	1470	48.3235	high	Yes	2016-10-24	2016-10-31	recovered	36	Yes	Mother	No	No	No	No	no	No						No							No		37.1	No
Yes	1185313	118	1	Yes	male	Yes	9	No	Yes	36.8	Yes		Negative	No		No	2015-09-15	381.599	12.5443	low	Yes	2016-09-30	2016-10-07	recovered	12	Yes	Mother	No	No	No	No	no	No						No							No		36.1	No
Yes	23011493	230	3	Yes	female	Yes	7.5	No	Yes	37.6			Negative	No		No	2014-05-15	886	29.1256	high	Yes	2016-10-17	2016-10-24	recovered	36	Yes	Mother	No	No	No	No	no	No						No							No		36.8	No
Yes	2301605	230	3	Yes	male	Yes	9.5	No	Yes	36	Yes		Negative	No		No	2013-06-15	975	32.0513	low	Yes	2016-02-15	2016-02-22	recovered	36	Yes	Mother	No	No	No	No	no	No						No			No	No	No	No	No	2	36.5
Yes	24621584	246	3	Yes	female	Yes	12	No	Yes	37	Yes		Negative	No		No	2014-09-15	518	17.0283	low	Yes	2016-02-15	2016-02-22	recovered	15	Yes	Mother	No	No	No	No	no	No						No			No	No	No	No	No	2	36.5
Yes	24712763	247	3	Yes	male	Yes	13.5	No	Yes	37.7			Negative	No		No	2012-04-15	1440	47.3373	high	Yes	2016-04-11	2016-04-18	recovered	3	Yes	Mother	No	No	No	No	no	No						No			No	No	No	No	No	2	36.5
Yes	3272707	327	2	Yes	male	Yes	5.5	No	Yes	37.4	Yes		Negative	No		No	2015-11-15	136	4.47074	low	Yes	2016-03-26	2016-04-02	recovered	4	Yes	Mother	No	No	No	No	no	No						No			No	No	No	No	No		36.5
No	2131565	213	1	Yes	female	Yes	6.8	No	Yes	36.8	Yes		Negative	No		No	2015-07-15	245	8.05391	low	Yes	2016-03-31	2016-04-07	recovered	30	Yes	Mother	No	No	No	No	no	No						No			No	No	No	No	No	5	36.5
Yes	24331156	243	3	Yes	male	Yes	14	No	Yes	37.5			Negative	No		No	2013-10-15	1131	37.1795	high	Yes	2016-11-19	2016-11-26	recovered	36	Yes	Mother	No	No	No	No	no	No						No							No		37.2	No
No	120726	120	1	Yes	female	Yes	9	No	Yes	37	Yes		Negative	No		No	2014-09-15	790	25.9698	low	Yes	2016-11-06	2016-11-13	recovered	27	Yes	Mother	No	No	No	No	no	No						No							No		36.8	No
No	10544072407205	105	1	Yes	male	Yes	6.5	No	Yes	37.8			Negative	Yes	2	No	2015-02-15	415.852	13.6704	high	Yes	2016-04-06	2016-04-13	recovered	9	Yes	Mother	No	No	No	No	no	No						No			No	No	No	No	No		36.5
No	1182248	118	1	Yes	female	Yes	5.7	No	Yes	37.5			Negative	Yes	2	No	2015-10-15	131.386	4.31907	high	Yes	2016-02-23	2016-03-01	recovered	5	Yes	Mother	No	No	No	No	no	No						No			No	No	No	No	Yes	2	36	No
No	120918	120	1	Yes	female	Yes	6.5	No	Yes	38.2			Negative	No		No	2015-01-15	515.717	16.9532	high	Yes	2016-06-30	2016-07-07	recovered	24	Yes	Mother	No	No	No	No	no	No						No							No		36	No
No	2261407	226	3	Yes	female	Yes	9	No	Yes	36.5	Yes		Negative	No		No	2013-11-15	854	28.0736	low	Yes	2016-03-18	2016-03-25	recovered	36	Yes	Grandmother	No	No	No	No	no	No						No			No	No	No	No	No		36.5
No	21021092	210	1	Yes	male	Yes	12	No	Yes	37.6			Negative	No		No	2012-10-15	1460	47.9947	high	Yes	2016-10-13	2016-10-20	recovered	48	Yes	Mother	No	No	No	No	no	No						No							No		36.1	No
Yes	1142176	114	1	Yes	male	Yes	9	No	Yes	36.5	Yes		Negative	No		No	2014-09-15	520	17.094	low	Yes	2016-02-19	2016-02-26	recovered	36	Yes	Mother	No	No	No	No	no	No						No			No	No	No	No	No		36.5
No	3046418	304	2	Yes	male	Yes	13	No	Yes	37.7			Negative	No		No	2013-11-15	790.521	25.9869	high	Yes	2016-01-14	2016-01-21	recovered	25	Yes	Mother	No	No	No	No	no	No						No			No	No	No	No	No		36.5
Yes	2371214	237	3	Yes	male	Yes	7	No	Yes	37.5			Negative	No		No	2014-09-15	582	19.1322	high	Yes	2016-04-19	2016-04-26	recovered	13	Yes	Mother	No	No	No	No	no	No						No			No	No	No	No	No	2	36.5
No	1064117	106	1	Yes	male	Yes	12	No	Yes	37	Yes		Negative	No		No	2014-11-15	730	23.9974	low	Yes	2016-11-07	2016-11-14	recovered	24	Yes	Mother	No	No	No	No	no	No						No							No		37	No
No	110828	110	1	Yes	female	Yes	14	No	Yes	36	Yes		Negative	No		No	2012-10-15	1485	48.8166	low	Yes	2016-11-01	2016-11-08	recovered	48	Yes	Mother	No	No	No	No	no	No						No							No		36.1	No
Yes	32811005	328	2	Yes	male	Yes	10	No	Yes	37.2	Yes		Negative	No		No	2013-09-15	1121	36.8508	low	Yes	2016-10-07	2016-10-14	recovered	36	Yes	Mother	No	No	No	No	no	No						No							No		36.1	No
Yes	1197196	119	1	Yes	female	Yes	8.2	No	Yes	37.5			Negative	No		No	2015-11-15	373	12.2617	high	Yes	2016-11-21	2016-11-28	recovered	12	Yes	Mother	No	No	No	No	no	No						No							No		36	No
No	1121151	112	1	Yes	male	Yes	8	No	Yes	37	Yes		Negative	No		No	2015-05-15	556	18.2774	low	Yes	2016-11-21	2016-11-28	recovered	16	Yes	Mother	No	No	No	No	no	No						No							No		36.2	No
Yes	24332115	243	3	Yes	male	Yes	13	No	Yes	37.5			Negative	No		No	2013-11-15	1100	36.1604	high	Yes	2016-11-19	2016-11-26	recovered	38	Yes	Mother	No	No	No	No	no	No						No							No		36.9	No
No	120513	120	1	Yes	female	Yes	6.9	No	Yes	37.8			Negative	No		No	2015-07-15	237	7.79093	high	Yes	2016-03-09	2016-03-16	recovered	16	Yes	Mother	No	No	No	No	no	No						No			No	No	No	No	No		36.5
No	1185276	118	1	Yes	male	Yes	7	No	Yes	34.7	Yes		Negative	No		No	2014-08-15	563	18.5076	low	Yes	2016-03-02	2016-03-09	recovered	20	Yes	Mother	No	No	No	No	no	No						No			No	No	No	No	Yes	2	37	No
Yes	24621234	246	3	Yes	male	Yes	10	No	Yes	37.5			Negative	No		No	2014-11-15	727	23.8988	high	Yes	2016-11-11	2016-11-18	recovered	14	Yes	Mother	No	No	No	No	no	No						No							No		37.2	No
No	1053300233	105	1	Yes	male	Yes	9	No	No		Yes		Negative	No		No	2015-11-15	225.758	7.42135		Yes	2016-06-28	2016-07-04	recovered	7	Yes	Mother	No	No	No	No	no	No						No							No		36	No
Yes	24231624	242	3	Yes	male	Yes	18	No	Yes	37.5			Negative	No		No	2011-06-15	1708.43	56.1615	high	Yes	2016-02-17	2016-02-24	recovered	58	Yes	Mother	No	No	No	No	no	No						No			No	No	No	No	No	2	36.5
Yes	23821517	238	3	Yes	female	Yes	10.5	No	Yes	37.5			Negative	No		No	2013-12-15	1033	33.9579	high	Yes	2016-10-13	2016-10-20	recovered	24	Yes	Mother	No	No	No	No	no	No						No							No		36.9	No
Yes	307333027	307	2	Yes	male	Yes	9	No	Yes	37.6			Negative	No		No	2015-08-15	390.461	12.8357	high	Yes	2016-09-08	2016-09-15	recovered	36	Yes	Mother	No	No	No	No	no	No						No							No		36.2	No
No	22321515	223	3	Yes	male	Yes	14	No	Yes	36.8	Yes		Negative	No		No	2011-05-15	1768	58.1197	low	Yes	2016-03-18	2016-03-25	recovered	9	Yes	Mother	No	No	No	No	no	No						No			No	No	No	No	No		36.5
No	1771376	177	1	Yes	female	Yes	6	No	Yes	37.5			Negative	No		No	2014-12-15	436	14.3327	high	Yes	2016-02-26	2016-03-04	recovered	14	Yes	Mother	No	No	No	No	no	No						No			No	No	No	No	No	1	36.5
No	110112	110	1	Yes	female	Yes	13.7	No	Yes	39.7			Negative	Yes	2	No	2013-12-15	800.586	26.3177	high	Yes	2016-02-23	2016-03-01	recovered	36	Yes	Mother	No	No	No	No	no	No						No			No	No	No	No	Yes	2	36	No
No	1014753	101	1	Yes	female	Yes	12.5	No	Yes	35.8	Yes		Negative	No		No	2015-08-15	331.562	10.8995	low	Yes	2016-07-11	2016-07-18	recovered	42	Yes	Mother	No	No	No	No	no	No						No							No		36.1	No
No	183249017	183	1	Yes	male	Yes	7	No	Yes	37.4	Yes		Negative	No		No	2015-09-15	182	5.98291	low	Yes	2016-04-04	2016-04-11	recovered	36	Yes	Mother	No	No	No	No	no	No						No			No	No	No	No	No	1	36.5
Yes	1112335	111	1	Yes	female	Yes	7	No	Yes	36.7	Yes		Negative	No		No	2015-12-15	342	11.2426	low	Yes	2016-11-15	2016-11-22	recovered	7	Yes	Mother	No	No	No	No	no	No						No							No		37.5
Yes	3363476	336	2	Yes	male	Yes	7	No	Yes	36.7	No	Yes	Negative	No		No	2015-06-15	220	7.23208	low	Yes	2016-01-22	2016-01-29	recovered	7	Yes	Mother	No	No	No	No	no	No						No			No	No	No	No	No		36.5
No	2392115	239	3	Yes	female	Yes	7	No	Yes	37.3	Yes		Negative	No		No	2015-02-15	347	11.407	low	Yes	2016-01-28	2016-02-04	recovered	35	Yes	Mother	No	No	No	No	no	No						No			No	No	No	No	No	2	36.5
Yes	3231848	323	2	Yes	female	Yes	9	No	Yes	37.5			Negative	No		No	2015-06-15	297.428	9.77738	high	Yes	2016-04-08	2016-04-15	recovered	12	Yes	Mother	No	No	No	No	no	No						No			No	No	No	No	No		36.5
Yes	32111054	321	2	Yes	male	Yes	5.1	No	Yes	36.5	Yes		Negative	No		No	2015-10-15	175	5.75279	low	Yes	2016-04-07	2016-04-14	recovered	24	Yes	Mother	No	No	No	No	no	No						No			No	No	No	No	No		36.5
Yes	229112711	229	3	Yes	male	Yes	7.5	No	Yes	37.5			Negative	No		No	2015-10-15	376	12.3603	high	Yes	2016-10-25	2016-11-01	recovered	6	Yes	Mother	No	No	No	No	no	No						No							No		36.9	No
Yes	2392584	239	3	Yes	female	Yes	6.8	No	Yes	37.5			Negative	No		No	2015-10-15	399	13.1164	high	Yes	2016-11-17	2016-11-24	recovered	12	Yes	Mother	No	No	No	No	no	No						No							No		36.7	No
Yes	2441125	244	3	Yes	male	Yes	7.5	No	Yes	37.5			Negative	No		No	2016-02-15	242	7.95529	high	Yes	2016-10-14	2016-10-21	recovered	12	Yes	Mother	No	No	No	No	no	No						No							No		37.1	No
Yes	2433486	243	3	Yes	female	Yes	9	No	Yes	37.6			Negative	No		No	2015-09-15	133	4.37212	high	Yes	2016-01-29	2016-02-05	recovered	5	Yes	Mother	No	No	No	No	no	No						No			No	No	No	No	No	2	36.5
Yes	223229510	223	3	Yes	male	Yes	12	No	Yes	37.8			Negative	No		No	2013-12-15	823	27.0546	high	Yes	2016-03-15	2016-03-22	recovered	6	Yes	Mother	No	No	No	No	no	No						No			No	No	No	No	No		36.5
Yes	22532955	225	3	Yes	female	Yes	4.2	No	Yes	37.5			Negative	No		No	2015-08-15	250.735	8.24243	high	Yes	2016-04-21 17:38:01	2016-05-21	recovered	36	Yes	Mother	No	No	No	No	no	No						No			No	No	No	No	No		36	No
No	333257811	333	2	Yes	female	Yes	9	No	Yes	37.6			Negative	No		No	2014-03-15	935	30.7364	high	Yes	2016-10-06	2016-10-13	recovered	10	Yes	Mother	No	No	No	No	no	No						No							No		36.8	No
No	116181	116	1	Yes	male	Yes	9	No	No		Yes		Negative	No		No	2015-07-15	373.623	12.2822		Yes	2016-07-22	2016-07-29	recovered	10	Yes	Mother	No	No	No	No	no	No						No							No		36	No
Yes	33522375	335	2	Yes	male	Yes	12.5	No	Yes	36.9	Yes		Negative	No		No	2014-11-15	681.363	22.3985	low	Yes	2016-09-26	2016-10-03	recovered	2	Yes	Mother	No	No	No	No	no	No						No							No		36.1	No
No	1105422	110	1	Yes	male	Yes	7.5	No	Yes	36.4	Yes		Negative	No		No	2016-04-15	180	5.91716	low	Yes	2016-10-12	2016-10-19	recovered	6	Yes	Mother	No	No	No	No	no	No						No							No		36	No
Yes	185717	185	1	Yes	male	Yes	8.5	No	Yes	36.7	No	Yes	Negative	Yes	2	No	2015-06-15	485	15.9435	low	Yes	2016-10-12	2016-10-19	recovered	16	Yes	Mother	No	No	No	No	no	No						No							No		36.8	No
Yes	33422593	334	2	Yes	male	No		No	Yes	37	Yes		Negative	No		No	2014-02-15	685.383	22.5307	low	Yes	2016-01-05	2016-01-12	recovered	22	Yes	Mother	No	No	No	No	no	No						No			No	No	No	No	No		36.5
No	114121011	114	1	Yes	male	Yes	9	No	Yes	36.3	Yes		Negative	No		No	2015-06-15	229	7.52794	low	Yes	2016-02-02	2016-02-09	recovered	9	Yes	Mother	No	No	No	No	no	No						No			No	No	No	No	Yes	2	37.1
No	210113	210	1	Yes	male	Yes	6	No	Yes	36.6	No	Yes	Negative	No		No	2014-07-15	730	23.9974	low	Yes	2016-07-14	2016-07-21	recovered	24	Yes	Mother	No	No	No	No	no	No						No							No		36.2	No
No	116793	116	1	Yes	male	Yes	8	No	Yes	36.6	Yes		Negative	No		No	2016-03-15	192.248	6.31977	low	Yes	2016-09-23	2016-09-30	recovered	18	Yes	Mother	No	No	No	No	no	No						No							No		36.8	No
Yes	24621947	246	3	Yes	male	Yes	10.5	No	Yes	37.5			Negative	No		No	2015-10-15	369	12.1302	high	Yes	2016-11-10	2016-11-17	recovered	24	Yes	Mother	No	No	No	No	no	No						No							No		36.8	No
No	1163114	116	1	Yes	male	Yes	10.7	No	Yes	38			Negative	No		No	2015-12-15	300	9.86193	high	Yes	2016-10-10	2016-10-17	recovered	9	Yes	Mother	No	No	No	No	no	No						No							No		36.7	No
Yes	33632917	336	2	Yes	male	Yes	5.3	No	Yes	37.3	Yes		Negative	No		No	2016-07-15	132	4.33925	low	Yes	2016-11-24	2016-12-01	recovered	4	Yes	Mother	No	No	No	No	no	No						No							No		36.6	No
Yes	228375	228	3	Yes	male	Yes	10	No	Yes	37.4	Yes		Negative	No		No	2015-03-15	369	12.1302	low	Yes	2016-03-16	2016-03-23	recovered	24	Yes	Mother	No	No	No	No	no	No						No			No	No	No	No	No		36.5
Yes	3047684	304	2	Yes	male	Yes	12.5	No	Yes	37.4	Yes		Negative	No		No	2013-04-15	1031	33.8922	low	Yes	2016-02-17	2016-02-24	recovered	22	Yes	Mother	No	No	No	No	no	No						No			No	No	No	No	No		36.5
No	106440717	106	1	Yes	female	Yes	7	No	Yes	37.8			Negative	No		No	2012-12-15	1276.73	41.9701	high	Yes	2016-07-04	2016-07-11	recovered	11	Yes	Mother	No	No	No	No	no	No						No			No	No	No	No	No		36.5	No
No	121319	121	1	Yes	male	Yes	6.4	No	Yes	36	No	Yes	Negative	Yes	2	No	2015-06-15	267.559	8.79549	low	Yes	2016-03-10	2016-03-17	recovered	11	Yes	Mother	No	No	No	No	no	No						No			No	No	No	No	No		36.5
No	107351017	107	1	Yes	male	Yes	10.5	No	Yes	36	Yes		Negative	No		No	2013-08-15	1020	33.5306	low	Yes	2016-06-08	2016-06-15	recovered	24	Yes	Mother	No	No	No	No	no	No						No			No	No	No	No	No		37	No
No	2153435	215	1	Yes	male	Yes	10.9	No	Yes	38.2			Negative	Yes	2	No	2014-02-15	733	24.096	high	Yes	2016-02-18	2016-02-25	recovered	22	Yes	Mother	No	No	No	No	no	No						No			No	No	No	No	No	2	36.5
Yes	24621298	246	3	Yes	female	Yes	14	No	Yes	37.5			Negative	No		No	2013-10-15	1123	36.9165	high	Yes	2016-11-11	2016-11-18	recovered	40	Yes	Mother	No	No	No	No	no	No						No							No		36.8	No
Yes	33831174	338	2	Yes	female	Yes	6	No	Yes	36.7	Yes		Negative	Yes	2	No	2015-05-15	320	10.5194	low	Yes	2016-04-01	2016-04-08	recovered	12	Yes	Mother	No	No	No	No	no	No						No			No	No	No	No	No		36.5
No	11311254	113	1	Yes	male	Yes	7	No	Yes	37	Yes		Negative	No		No	2016-02-15	238	7.8238	low	Yes	2016-10-10	2016-10-17	recovered	8	Yes	Mother	No	No	No	No	no	No						No							No		37	No
Yes	24712073	247	3	Yes	female	Yes	9	No	Yes	37.1	Yes		Negative	No		No	2014-11-15	513	16.8639	low	Yes	2016-04-11	2016-04-18	recovered	4	Yes	Mother	No	No	No	No	no	No						No			No	No	No	No	No	2	36.5
No	2173277	217	1	Yes	female	Yes	9	No	Yes	37.7			Negative	No		No	2015-05-15	286	9.40171	high	Yes	2016-03-03	2016-03-10	recovered	9	Yes	Mother	No	No	No	No	no	No						No			No	No	No	No	No		36.5
Yes	23912076	239	3	Yes	female	Yes	8	No	Yes	37.4	Yes		Negative	No		No	2014-03-15	683	22.4523	low	Yes	2016-01-27	2016-02-03	recovered	24	Yes	Mother	No	No	No	No	no	No						No			No	No	No	No	No	2	36.5
Yes	32821853	328	2	Yes	female	Yes	7.3	No	Yes	37	Yes		Negative	No		No	2015-02-15	412	13.5437	low	Yes	2016-04-03	2016-04-10	recovered	19	Yes	Mother	No	No	No	No	no	No						No			No	No	No	No	No		36.5
Yes	23922062	239	3	Yes	male	Yes	11.3	No	Yes	37.6			Negative	No		No	2014-09-15	554	18.2117	high	Yes	2016-03-18	2016-03-25	recovered	46	Yes	Mother	No	No	No	No	no	No						No			No	No	No	No	No	2	36.5
Yes	33033605	330	2	Yes	female	Yes	10.5	No	Yes	37	Yes		Negative	No		No	2014-09-15	730.683	24.0198	low	Yes	2016-09-14	2016-09-21	recovered	28	Yes	Mother	No	No	No	No	no	No						No							No		35.8	No
No	1189374	118	1	Yes	female	Yes	6.5	No	Yes	36	No	Yes	Negative	Yes	2	No	2015-10-15	143	4.70085	low	Yes	2016-03-11	2016-03-18	recovered	9	Yes	Mother	No	No	No	No	no	No						No			No	No	No	No	No		36.5
Yes	2283435	228	3	Yes	male	Yes	9.8	No	Yes	37.6			Negative	No		No	2015-09-15	317.525	10.438	high	Yes	2016-07-28	2016-08-04	recovered	26	Yes	Mother	No	No	No	No	no	No						No							No		36	No
Yes	2261265	226	3	Yes	female	No		No	Yes	37.7			Negative	No		No	2014-05-15	673	22.1236	high	Yes	2016-03-18	2016-03-25	recovered	12	Yes	Mother	No	No	No	No	no	No						No			No	No	No	No	No		36.5
No	230365	230	3	Yes	male	Yes	8.5	No	Yes	36	Yes		Negative	No		No	2015-02-15	365	11.9987	low	Yes	2016-02-15	2016-02-22	recovered	12	Yes	Mother	No	No	No	No	no	No						No			No	No	No	No	No	2	36.5
Yes	30231527	302	2	Yes	male	Yes	10.8	No	Yes	37	Yes		Negative	No		No	2013-03-15	1118.47	36.7677	low	Yes	2016-04-08	2016-04-15	recovered	36	Yes	Father	No	No	No	No	no	No						No			No	No	No	No	No		36.5
No	1185315	118	1	Yes	female	Yes	12	No	Yes	38			Negative	No		No	2013-04-15	1131	37.1795	high	Yes	2016-06-01	2016-06-08	recovered	36	Yes	Mother	No	No	No	No	no	No						No			No	No	No	No	No		36	No
Yes	24232325	242	3	Yes	female	Yes	12	No	Yes	37.5			Negative	No		No	2013-11-15	1095	35.9961	high	Yes	2016-11-14	2016-11-21	recovered	24	Yes	Mother	No	No	No	No	no	No						No							No		36.8	No
Yes	306332716	306	2	Yes	male	Yes	10	No	Yes	37.6			Negative	No		No	2013-02-15	1301	42.7679	high	Yes	2016-09-08	2016-09-15	recovered	24	Yes	Mother	No	No	No	No	no	No						No							No		36	No
Yes	3381533	338	2	Yes	male	Yes	8.2	No	Yes	38.4			Negative	Yes	2	No	2015-05-15	322	10.5851	high	Yes	2016-04-01	2016-04-08	recovered	48	Yes	Mother	No	No	No	No	no	No						No			No	No	No	No	No		36.5
Yes	24331217	243	3	Yes	female	Yes	15	No	Yes	37.6			Negative	No		No	2012-09-15	1500	49.3097	high	Yes	2016-10-24	2016-10-31	recovered	36	Yes	Mother	No	No	No	No	no	No						No							No		37.2	No
No	2142107	214	1	Yes	female	Yes	12	No	Yes	36.7	Yes		Negative	No		No	2011-10-15	1836	60.355	low	Yes	2016-10-20	2016-10-27	recovered	59	Yes	Mother	No	No	No	No	no	No						No							No		36	No
Yes	2262315	226	3	Yes	female	Yes	17	No	Yes	36.5	No	Yes	Negative	No		No	2013-10-15	1095	35.9961	low	Yes	2016-10-14	2016-10-21	recovered	36	Yes	Mother	No	No	No	No	no	No						No							No		36.5	No
Yes	1013257	101	1	Yes	female	Yes	15.1	No	Yes	36.1	Yes		Negative	No		No	2012-09-15	1521	50	low	Yes	2016-11-09	2016-11-16	recovered	54	Yes	Mother	No	No	No	No	no	No						No							No		36.8	No
Yes	32511227	325	2	Yes	female	Yes	11	No	Yes	37.5			Negative	No		No	2014-12-15	710	23.3399	high	Yes	2016-11-24	2016-12-01	recovered	23	Yes	Mother	No	No	No	No	no	No						No							No		36.2	No
Yes	10652110	106	1	Yes	male	Yes	14	No	Yes	37	Yes		Negative	No		No	2012-11-15	1460	47.9947	low	Yes	2016-11-07	2016-11-14	recovered	48	Yes	Mother	No	No	No	No	no	No						No							No		36.5	No
No	11431219	114	1	Yes	male	Yes	9.3	No	Yes	37.5			Negative	No		No	2015-12-15	305	10.0263	high	Yes	2016-10-10	2016-10-17	recovered	10	Yes	Mother	No	No	No	No	no	No						No							No		37	No
No	1187446	118	1	Yes	female	Yes	14	No	Yes	36	Yes		Negative	No		No	2015-02-15	593.599	19.5134	low	Yes	2016-09-30	2016-10-07	recovered	24	Yes	Mother	No	No	No	No	no	No						No							No		36.4	No
Yes	22222287	222	3	Yes	male	Yes	12.2	No	Yes	37	Yes		Negative	No		No	2014-05-15	805.525	26.4801	low	Yes	2016-07-28	2016-08-04	recovered	4	Yes	Mother	No	No	No	No	no	No						No							No		36	No
Yes	2433874	243	3	Yes	female	Yes	7.5	No	Yes	37.6			Negative	No		No	2014-09-15	770	25.3123	high	Yes	2016-10-24	2016-10-31	recovered	14	Yes	Mother	No	No	No	No	no	No						No							No		36.9	No
Yes	23431326	234	3	Yes	female	Yes	11.2	No	Yes	37.3	Yes		Negative	No		No	2015-12-15	95	3.12295	low	Yes	2016-04-12	2016-04-19	recovered	36	Yes	Mother	No	No	No	No	no	No						No			No	No	No	No	No	2	36.5
Yes	24331224	243	3	Yes	female	Yes	14.3	No	Yes	37.6			Negative	No		No	2012-02-15	1461.83	48.0551	high	Yes	2016-02-15	2016-02-22	recovered	48	Yes	Mother	No	No	No	No	no	No						No			No	No	No	No	No	2	36.5
No	1172183	117	1	Yes	female	Yes	12.5	No	Yes	38			Negative	No		No	2012-11-15	1471	48.3563	high	Yes	2016-11-22	2016-11-29	recovered	48	Yes	Mother	No	No	No	No	no	No						No							No		36.2	No
Yes	2261225	226	3	Yes	male	Yes	9	No	Yes	36.9	No	Yes	Negative	No		No	2015-07-15	260	8.54701	low	Yes	2016-03-28	2016-04-04	recovered	17	Yes	Mother	No	No	No	No	no	No						No			No	No	No	No	No		36.5
No	1012402	101	1	Yes	female	Yes	13	No	Yes	37.6			Negative	No		No	2013-12-15	981	32.2485	high	Yes	2016-08-22	2016-08-29	recovered	34	Yes	Mother	No	No	No	No	no	No						No							No		37	No
No	101323	101	1	Yes	female	Yes	7	No	Yes	36.7	Yes		Negative	No		No	2016-05-15	191	6.27876	low	Yes	2016-11-22	2016-11-29	recovered	6	Yes	Mother	No	No	No	No	no	No						No							No		36.2	No
Yes	1132546	113	1	Yes	female	Yes	9	No	Yes	37	Yes		Negative	No		No	2014-05-15	645.376	21.2155	low	Yes	2016-02-19	2016-02-26	recovered	18	Yes	Mother	No	No	No	No	no	No						No			No	No	No	No	No		36.5
Yes	226247	226	3	Yes	male	Yes	8.2	No	Yes	37.5			Negative	No		No	2015-08-15	429	14.1026	high	Yes	2016-10-23	2016-10-30	recovered	15	Yes	Mother	No	No	No	No	no	No						No							No		37	No
Yes	2673956	267	3	Yes	female	Yes	15	No	Yes	36.2	Yes		Negative	No		No	2013-08-15	896	29.4543	low	Yes	2016-01-28	2016-02-04	recovered	31	Yes	Mother	No	No	No	No	no	No						No			No	No	No	No	No	2	36.5
Yes	23721938	237	3	Yes	male	Yes	11	No	Yes	37.5			Negative	No		No	2015-06-15	273	8.97436	high	Yes	2016-03-21	2016-03-28	recovered	18	Yes	Mother	No	No	No	No	no	No						No			No	No	No	No	No	2	36.5
No	215135	215	1	Yes	female	Yes	7	No	Yes	36.5	Yes		Negative	No		No	2015-07-15	245	8.05391	low	Yes	2016-03-31	2016-04-07	recovered	9	Yes	Mother	No	No	No	No	no	No						No			No	No	No	No	No	3	36.5
No	11611055	116	1	Yes	female	Yes	13	No	Yes	37.6			Negative	No		No	2013-01-15	1145	37.6397	high	Yes	2016-03-23	2016-03-30	recovered	36	Yes	Mother	No	No	No	No	no	No						No			No	No	No	No	No		36.5
No	1054204	105	1	Yes	male	Yes	8	No	Yes	36	Yes		Negative	No		No	2015-10-15	349.856	11.5009	low	Yes	2016-09-28	2016-10-05	recovered	9	Yes	Mother	No	No	No	No	no	No						No							No		36	No
No	211314	211	1	Yes	female	Yes	10.1	No	Yes	36.4	No	Yes	Negative	No		No	2015-05-15	434.706	14.2901	low	Yes	2016-07-22	2016-07-29	recovered	12	Yes	Mother	No	No	No	No	no	No						No							No		36.6	No
Yes	1033536	103	1	Yes	male	Yes	11	No	Yes	39			Negative	No		No	2012-03-15	1447	47.5674	high	Yes	2016-03-11	2016-03-18	recovered	12	Yes	Mother	No	No	No	No	no	No						No			No	No	No	No	Yes	4	37	No
Yes	30411274	304	2	Yes	male	Yes	16	No	Yes	37.6			Negative	No		No	2013-03-15	1036.5	34.0728	high	Yes	2016-01-15	2016-01-22	recovered	34	Yes	Mother	No	No	Yes	No	no	No						No			No	No	No	No	No		36.5
Yes	32121754	321	2	Yes	male	Yes	10	No	Yes	36.9	Yes		Negative	No		No	2015-10-15	378	12.426	low	Yes	2016-10-24	2016-10-31	recovered	12	Yes	Mother	No	No	No	No	no	No						No							No		36.3	No
Yes	24321884	243	3	Yes	male	Yes	6.2	No	Yes	37.1	Yes		Negative	No		No	2015-05-15	238.83	7.85108	low	Yes	2016-01-08	2016-01-15	recovered	9	Yes	Mother	No	No	No	No	no	No						No			No	No	No	No	No	2	36.5
Yes	1053242	105	1	Yes	female	Yes	8	No	Yes	36.1	Yes		Negative	No		No	2013-05-15	1230.65	40.4552	low	Yes	2016-09-26	2016-10-03	recovered	32	Yes	Mother	No	No	No	No	no	No						No							No		37.1	No
No	213417	213	1	Yes	male	Yes	13.8	No	Yes	37.5			Negative	No		No	2014-08-15	738.714	24.2838	high	Yes	2016-08-22	2016-08-29	recovered	24	Yes	Mother	No	No	No	No	no	No						No							No		36.5	No
No	2193634	219	1	Yes	female	Yes	9	No	Yes	36.6	Yes		Negative	No		No	2014-07-15	868	28.5339	low	Yes	2016-11-28	2016-12-05	recovered	26	Yes	Mother	No	No	No	No	no	No						No							No		36.2	No
Yes	1181194	118	1	Yes	female	Yes	13	No	Yes	37.6			Negative	No		No	2012-03-15	1453	47.7646	high	Yes	2016-03-19	2016-03-26	recovered	36	Yes	Mother	No	No	No	No	no	No						No			No	No	No	No	No		36.5
No	1062425	106	1	Yes	female	Yes	12	No	Yes	37.2	Yes		Negative	No		No	2012-12-15	1410	46.3511	low	Yes	2016-10-27	2016-11-03	recovered	46	Yes	Mother	No	No	No	No	no	No						No							No		36.5	No
Yes	33421346	334	2	Yes	male	Yes	6	No	Yes	36	Yes		Negative	Yes	2	No	2016-05-15	134.581	4.4241	low	Yes	2016-09-26	2016-10-03	recovered	48	Yes	Mother	No	No	No	No	no	No						No							No		37.2	No
Yes	1013237	101	1	Yes	female	Yes	9.1	No	Yes	36.7	Yes		Negative	No		No	2014-12-15	699	22.9783	low	Yes	2016-11-05	2016-11-12	recovered	23	Yes	Mother	No	No	No	No	no	No						No							No		36.8	No
Yes	1801167	180	1	Yes	male	Yes	9.2	No	Yes	37	No	Yes	Negative	Yes	2	No	2012-11-15	1451	47.6989	low	Yes	2016-11-04	2016-11-11	recovered	48	Yes	Father	No	No	No	No	no	Yes	2	34	No			No							No		37.1	No
No	32122628	321	2	Yes	female	Yes	11.8	No	Yes	36.5	Yes		Negative	Yes	2	No				low	Yes	2016-01-30	2016-02-06	recovered	36	Yes	Grandmother	No	No	No	No	no	No						No			No	No	No	No	No		36.5
No	10533078307806	105	1	Yes	male	Yes	7	No	Yes	37.7			Negative	No		No	2014-07-15	568	18.6719	high	Yes	2016-02-02	2016-02-09	recovered	14	Yes	Mother	No	No	No	No	no	No						No			No	No	No	No	No		36.5
No	1063194	106	1	Yes	female	Yes	11	No	Yes	37	Yes		Negative	No		No	2015-05-15	549	18.0473	low	Yes	2016-11-07	2016-11-14	recovered	16	Yes	Mother	No	No	No	No	no	No						No							No		36	No
No	112252	112	1	Yes	female	Yes	8	No	Yes	37.5			Negative	No		No	2015-07-15	298	9.79619	high	Yes	2016-05-10	2016-05-17	recovered	48	Yes	Mother	No	No	No	No	no	No						No			No	No	No	No	No		37.4
No	1072156	107	1	Yes	female	Yes	9	No	Yes	36.5	Yes		Negative	No		No	2015-05-15	327	10.7495	low	Yes	2016-04-12	2016-04-19	recovered	36	Yes	Mother	No	No	No	No	no	No						No			No	No	No	No	No		36.5
No	116116	116	1	Yes	female	Yes	16	No	Yes	35.6	Yes		Negative	No		No	2012-03-15	1451	47.6989	low	Yes	2016-03-19	2016-03-26	recovered	4	Yes	Mother	No	No	No	No	no	No						No			No	No	No	No	No		36.5
Yes	226198	226	3	Yes	female	Yes	10.5	No	Yes	36.5	Yes		Negative	No		No	2014-02-15	762	25.0493	low	Yes	2016-03-25	2016-04-01	recovered	13	Yes	Mother	No	No	No	No	no	No						No			No	No	No	No	No		36.5
No	1073508	107	1	Yes	female	Yes	12	No	Yes	37.5			Negative	No		No	2014-06-15	757.562	24.9034	high	Yes	2016-07-11	2016-07-18	recovered	9	Yes	Mother	No	No	No	No	no	No						No							No		36	No
No	211177	211	1	Yes	female	Yes	10.5	No	Yes	36.7	Yes		Negative	No		No	2014-09-15	756	24.8521	low	Yes	2016-10-10	2016-10-17	recovered	24	Yes	Mother	No	No	No	No	no	No						No							No		36.5	No
Yes	3042457	304	2	Yes	female	Yes	7.2	No	Yes	36.8	No	Yes	Negative	No		No	2014-03-15	732	24.0631	low	Yes	2016-03-11	2016-03-18	recovered	32	Yes	Mother	No	No	No	No	no	No						No			No	No	No	No	No		36.5
Yes	2442195	244	3	Yes	male	Yes	14	No	Yes	37.3	No	Yes	Negative	No		No	2012-05-15	1571.51	51.6603	low	Yes	2016-09-02	2016-09-09	recovered	51	Yes	Mother	No	No	No	No	no	No						No							No		36	No
No	1055644	105	1	Yes	male	Yes	11.8	No	Yes	36.8	Yes		Negative	No		No	2015-05-15	560	18.4089	low	Yes	2016-11-18	2016-11-25	recovered	18	Yes	Mother	No	No	No	No	no	No						No							No		36.2	No
Yes	10122151	101	1	Yes	female	Yes	7.1	No	Yes	37.6			Negative	No		No	2016-03-15	234	7.69231	high	Yes	2016-11-04	2016-11-11	recovered	19	Yes	Mother	No	No	No	No	no	No						No							No		36	No
Yes	2463423	246	3	Yes	male	Yes	11	No	Yes	37.4	Yes		Negative	Yes	2	No	2012-10-15	1267.65	41.6717	low	Yes	2016-04-04	2016-04-11	recovered	12	Yes	Mother	No	No	No	No	no	No						No			No	No	No	No	No	2	36.5
Yes	2391154	239	3	Yes	female	Yes	7.2	No	Yes	37.7			Negative	No		No	2015-04-15	392	12.8863	high	Yes	2016-05-13	2016-05-20	recovered	48	Yes	Mother	No	No	No	No	no	No						No			No	No	No	No	No		37.4	No
Yes	3044854	304	2	Yes	female	Yes	8.1	No	Yes	38.4			Negative	No		No	2014-08-15	553	18.1788	high	Yes	2016-02-26	2016-03-04	recovered	18	Yes	Mother	No	No	No	No	no	No						No			No	No	No	No	No		36.5
Yes	24313554	243	3	Yes	female	Yes	14	No	Yes	37.6			Negative	No		No	2012-11-15	1426	46.8771	high	Yes	2016-10-11	2016-10-18	recovered	36	Yes	Mother	No	No	No	No	no	No						No							No		37.2	No
Yes	319315355	319	2	Yes	male	Yes	6.7	No	Yes	37.6			Negative	No		No	2015-02-15	401	13.1821	high	Yes	2016-03-22	2016-03-29	recovered	12	Yes	Mother	No	No	No	No	no	No						No			No	No	No	No	No		36.5
Yes	23922281	239	3	Yes	female	Yes	5.5	No	Yes	37.5			Negative	No		No	2015-11-15	368	12.0973	high	Yes	2016-11-17	2016-11-24	recovered	12	Yes	Mother	No	No	No	No	no	No						No							No		36.8	No
No	1171113	117	1	Yes	female	Yes	7	No	Yes	38			Negative	No		No	2016-03-15	255	8.38264	high	Yes	2016-11-22	2016-11-29	recovered	8	Yes	Mother	No	No	No	No	no	No						No							No		36.8	No
No	3211493	321	2	Yes	male	Yes	10	No	Yes	36.9	Yes		Negative	No		No	2013-07-15	1116	36.6864	low	Yes	2016-08-04	2016-08-11	recovered	36	Yes	Mother	No	No	No	No	no	No						No							No		36.8	No
Yes	24132935	241	3	Yes	female	Yes	12	No	Yes	37.8			Negative	No		No	2013-11-15	803	26.3971	high	Yes	2016-01-29	2016-02-05	recovered	24	Yes	Mother	No	No	No	No	no	No						No			No	No	No	No	No	2	36.5
Yes	10533072307208	105	1	Yes	male	Yes	8	No	Yes	37.5			Negative	No		No	2013-10-15	883	29.027	high	Yes	2016-03-28	2016-04-04	recovered	9	Yes	Mother	No	No	No	No	no	No						No			No	No	No	No	No		36.5
No	10720012001015	107	1	Yes	female	Yes	8.9	No	Yes	36.3	Yes		Negative	No		No	2015-05-15	290	9.5332	low	Yes	2016-03-02	2016-03-09	recovered	9	Yes	Mother	No	No	No	No	no	No						No			No	No	No	No	Yes	4	37	No
No	32341106	323	2	Yes	male	Yes	12	No	Yes	37.6			Negative	Yes	2	No	2014-07-15	764.5	25.1315	high	Yes	2016-08-17	2016-08-24	recovered	36	Yes	Mother	No	No	No	No	no	No						No							No		36.1	No
Yes	24112606	241	3	Yes	male	Yes	8	No	Yes	37.6			Negative	No		No	2015-08-15	219	7.19921	high	Yes	2016-03-23	2016-03-30	recovered	8	Yes	Mother	No	No	No	No	no	No						No			No	No	No	No	No	2	36.5
No	1841013	184	1	Yes	female	Yes	13.7	No	Yes	37.6			Negative	Yes	2	No	2012-10-15	1247	40.9928	high	Yes	2016-03-20	2016-03-27	recovered	32	Yes	Mother	No	No	No	No	no	No						No			No	No	No	No	No	1	36.5
Yes	10541118	105	1	Yes	male	Yes	9.3	No	Yes	36.5	Yes		Negative	No		No	2013-03-15	1082	35.5687	low	Yes	2016-03-23	2016-03-30	recovered	36	Yes	Mother	No	No	No	No	no	No						No			No	No	No	No	No		36.5
Yes	2353324	235	3	Yes	male	Yes	7.5	No	Yes	39			Negative	No		No	2015-02-15	457	15.023	high	Yes	2016-05-23	2016-05-30	recovered	12	Yes	Mother	No	No	No	No	no	No						No			No	No	No	No	No		37.2	No
No	181381308106	181	1	Yes	female	Yes	12.6	No	Yes	37	Yes		Negative	No		No	2013-01-15	1092	35.8974	low	Yes	2016-01-11	2016-01-18	recovered	36	Yes	Mother	No	No	No	No	no	No						No			No	No	No	No	No	1	36.5
No	216685	216	1	Yes	male	Yes	9	No	Yes	37.5			Negative	No		No	2014-12-15	434	14.2669	high	Yes	2016-02-22	2016-02-29	recovered	16	Yes	Mother	No	No	No	No	no	No						No			No	No	No	No	No		36.5
No	11511217	115	1	Yes	female	Yes	5.9	No	Yes	36.5	Yes		Negative	No		No	2015-06-15	359.869	11.83	low	Yes	2016-06-07	2016-06-14	recovered	24	Yes	Mother	No	No	No	No	no	No						No			No	No	No	No	No		37	No
Yes	24331294	243	3	Yes	male	Yes	9	No	Yes	37.5			Negative	No		No	2015-05-15	371	12.1959	high	Yes	2016-05-20	2016-05-27	recovered	9	Yes	Mother	No	No	No	No	no	No						No			No	No	No	No	No		37.3	No
No	1054253	105	1	Yes	male	Yes	9	No	Yes	36.8	Yes		Negative	No		No	2015-09-15	381.599	12.5443	low	Yes	2016-09-30	2016-10-07	recovered	28	Yes	Mother	No	No	No	No	no	No						No							No		36.5	No
No	1832336	183	1	Yes	female	Yes	9.6	No	Yes	37.8			Negative	No		No	2013-10-15	861	28.3037	high	Yes	2016-02-26	2016-03-04	recovered	29	Yes	Mother	No	No	No	No	no	No						No			No	No	No	No	No	2	36.5
No	24332438	243	3	Yes	female	Yes	7	No	Yes	37.6			Negative	No		No	2015-01-15	379	12.4589	high	Yes	2016-01-29	2016-02-05	recovered	12	Yes	Mother	No	No	No	No	no	No						No			No	No	No	No	No	2	36.5
Yes	2442794	244	3	Yes	male	Yes	9.5	No	Yes	37.6			Negative	No		No	2015-09-15	303.927	9.99104	high	Yes	2016-07-14	2016-07-21	recovered	8	Yes	Mother	No	No	No	No	no	No						No							No		37.2	No
No	24111639	241	3	Yes	male	Yes	12	No	Yes	37.8			Negative	No		No	2013-09-15	852	28.0079	high	Yes	2016-01-15	2016-01-22	recovered	1	Yes	Mother	No	No	No	No	no	No						No			No	No	No	No	No	2	36.5
No	120418	120	1	Yes	female	Yes	9	No	Yes	36.2	Yes		Negative	Yes	2	No	2014-02-15	836	27.4819	low	Yes	2016-05-31 14:02:47	2016-06-08	recovered	5	Yes	Mother	No	No	No	No	no	No						No			No	No	No	No	No		36.5	No
No	1165478	116	1	Yes	female	Yes	12	No	Yes	36.1	Yes		Negative	No		No	2013-09-15	1104.7	36.3149	low	Yes	2016-09-23	2016-09-30	recovered	36	Yes	Mother	No	No	No	No	no	No						No							No		37	No
No	3303506	330	2	Yes	male	Yes	9	No	Yes	37.5			Negative	No		No	2014-01-15	765	25.1479	high	Yes	2016-02-19	2016-02-26	recovered	24	Yes	Mother	No	No	No	No	no	No						No			No	No	No	No	No		36.5
No	34721278	347	2	Yes	male	Yes	10	No	Yes	37.5			Negative	Yes	2	No	2015-07-15	393.545	12.937	high	Yes	2016-08-11	2016-08-18	recovered	13	Yes	Mother	No	No	No	No	no	No						No							No		37.1	No
No	1853112	185	1	Yes	female	Yes	11	No	Yes	35.8	No	Yes	Negative	No		No	2013-07-15	946	31.098	low	Yes	2016-02-17	2016-02-24	recovered	32	Yes	Mother	No	No	No	No	no	No						No			No	No	No	No	No	1	36.5
Yes	24321128	243	3	Yes	female	Yes	16	No	Yes	37.5			Negative	No		No	2012-10-15	1496	49.1782	high	Yes	2016-11-19	2016-11-26	recovered	48	Yes	Mother	No	No	No	No	no	No						No							No		36.9	No
Yes	226298	226	3	Yes	female	Yes	6.5	No	Yes	38			Negative	No		No	2015-12-15	336	11.0454	high	Yes	2016-11-16	2016-11-23	recovered	10	Yes	Mother	No	No	No	No	no	No						No							No		36	No
No	226136	226	3	Yes	male	Yes	11.5	No	Yes	37.1	Yes		Negative	No		No	2013-02-15	1127	37.048	low	Yes	2016-03-25	2016-04-01	recovered	24	Yes	Father	No	No	No	No	no	No						No			No	No	No	No	No		36.5
No	1093159	109	1	Yes	female	Yes	13.5	No	Yes	37.3	Yes		Negative	Yes	2	No	2013-04-15	1052	34.5825	low	Yes	2016-03-08	2016-03-15	recovered	6	Yes	Mother	No	No	No	No	no	No						No			No	No	No	No	No		36.5
No	1064222	106	1	Yes	female	Yes	8	No	No		Yes		Negative	No		No	2014-10-15	728	23.9316		Yes	2016-10-12	2016-10-19	recovered	24	Yes	Mother	No	No	No	No	no	No						No							No		36	No
No	120617	120	1	Yes	female	Yes	16	No	Yes	36.3	Yes		Negative	Yes	2	No	2014-12-15	527	17.3241	low	Yes	2016-05-30	2016-06-06	recovered	5	Yes	Mother	No	No	No	No	no	No						No			No	No	No	No	No		36.5	No
Yes	24621776	246	3	Yes	male	Yes	10	No	Yes	37.3	Yes		Negative	No		No	2015-06-15	296	9.73044	low	Yes	2016-04-06	2016-04-13	recovered	12	Yes	Mother	No	No	No	No	no	No						No			No	No	No	No	No		36.5
No	120615	120	1	Yes	male	Yes	8	No	Yes	36.3	Yes		Negative	Yes	2	No	2014-08-15	640.877	21.0676	low	Yes	2016-05-26	2016-06-02	recovered	18	Yes	Mother	No	No	No	No	no	No						No			No	No	No	No	No		37	No
Yes	31932605	319	2	Yes	male	Yes	8	No	Yes	37.9			Negative	No		No	2015-05-15	320	10.5194	high	Yes	2016-03-03	2016-03-10	recovered	10	Yes	Mother	No	No	No	No	no	No						No			No	No	No	No	No		36.5
No	119945	119	1	Yes	female	Yes	11	No	Yes	37	Yes		Negative	No		No	2013-01-15	1229.75	40.4257	low	Yes	2016-05-28 17:58:46	2016-06-06	recovered	36	Yes	Mother	No	No	No	No	no	No						No			No	No	No	No	No		36.5	No
No	1103181	110	1	Yes	female	Yes	12	No	Yes	36.4	Yes		Negative	No		No	2014-10-15	734	24.1289	low	Yes	2016-10-17	2016-10-24	recovered	24	Yes	Mother	No	No	No	No	no	No						No							No		36.1	No
No	218614	218	1	Yes	male	Yes	7.5	No	Yes	37.5			Negative	No		No	2015-11-15	257.491	8.46452	high	Yes	2016-07-29	2016-08-05	recovered	42	Yes	Mother	No	No	No	No	no	No						No							No		36.6	No
No	336181	336	2	Yes	female	Yes	6	No	Yes	36.9	Yes		Negative	No		No	2015-04-15	366.301	12.0414	low	Yes	2016-04-15	2016-04-22	recovered	28	Yes	Mother	No	No	No	No	no	No						No			No	No	No	No	No		36.5
Yes	229222213	229	3	Yes	female	Yes	7.5	No	Yes	37.5			Negative	No		No	2016-02-15	242	7.95529	high	Yes	2016-10-14	2016-10-21	recovered	10	Yes	Mother	No	No	No	No	no	No						No							No		37.1	No
Yes	2203725	220	3	Yes	female	Yes	10.2	No	Yes	37.8			Negative	Yes	2	No	2012-10-15	1460	47.9947	high	Yes	2016-10-11	2016-10-18	recovered	36	Yes	Mother	No	No	No	No	no	No						No							No		36.8	No
No	219429	219	1	Yes	female	Yes	12.5	No	Yes	37.4	Yes		Negative	No		No	2014-08-15	819	26.9231	low	Yes	2016-11-11	2016-11-18	recovered	26	Yes	Mother	No	No	No	No	no	No						No							No		36.5	No
No	11910117	119	1	Yes	female	Yes	6	No	Yes	36.5	Yes		Negative	No		No	2015-09-15	258	8.48126	low	Yes	2016-05-30	2016-06-06	recovered	7	Yes	Mother	No	No	No	No	no	No						No			No	No	No	No	No		37.4
No	1141378	114	1	Yes	male	Yes	12	No	Yes	37.7			Negative	No		No	2013-02-15	1110	36.4892	high	Yes	2016-03-19	2016-03-26	recovered	9	Yes	Mother	No	No	No	No	no	No						No			No	No	No	No	No		36.5
Yes	24322656	243	3	Yes	male	Yes	13	No	Yes	37.6			Negative	No		No	2013-05-15	1101	36.1933	high	Yes	2016-05-20	2016-05-27	recovered	13	Yes	Mother	No	No	No	No	no	No						No			No	No	No	No	No		37.4	No
Yes	334216	334	2	Yes	female	Yes	7	No	Yes	36	Yes		Negative	Yes	2	No	2016-05-15	134.579	4.42404	low	Yes	2016-09-26	2016-10-03	recovered	4	Yes	Mother	No	No	No	No	no	No						No							No		36.6	No
Yes	3233117	323	2	Yes	female	Yes	10	No	Yes	36.7	Yes		Negative	Yes	2	No	2014-05-15	685.586	22.5374	low	Yes	2016-03-24	2016-03-31	recovered	24	Yes	Mother	No	No	No	No	no	No						No			No	No	No	No	No		36.5
No	1101207	110	1	Yes	female	Yes	6	No	Yes	36	Yes		Negative	No		No	2016-07-15	116	3.81328	low	Yes	2016-11-01	2016-11-08	recovered	3	Yes	Mother	No	No	No	No	no	No						No							No		36.2	No
No	118347	118	1	Yes	male	Yes	8	No	Yes	38.3			Negative	No		No	2015-07-15	229	7.52794	high	Yes	2016-03-02	2016-03-09	recovered	8	Yes	Mother	No	No	No	No	no	No						No			No	No	No	No	Yes	1	37.1	No
No	179817	179	1	Yes	male	Yes	12.3	No	Yes	36	Yes		Negative	No		No	2013-09-15	858	28.2051	low	Yes	2016-01-16	2016-01-23	recovered	29	Yes	Mother	No	No	No	No	no	No						No			No	No	No	No	No	1	36.5
Yes	120818	120	1	Yes	female	Yes	12	No	Yes	37.4	No	Yes	Negative	No		No	2012-05-15	1393	45.7922	low	Yes	2016-03-23	2016-03-30	recovered	16	Yes	Mother	No	No	No	No	no	No						No			No	No	No	No	No		36.5
Yes	2301685	230	3	Yes	female	Yes	11.5	No	Yes	37.5			Negative	No		No	2014-12-15	707	23.2413	high	Yes	2016-11-21	2016-11-28	recovered	14	Yes	Mother	No	No	No	No	no	No						No							No		36.7	No
No	1011119	101	1	Yes	male	Yes	10.2	No	Yes	37.5			Negative	No		No	2015-03-15	507.882	16.6957	high	Yes	2016-08-03	2016-08-10	recovered	48	Yes	Mother	No	No	No	No	no	No						No							No		36.1	No
Yes	226358	226	3	Yes	male	Yes	10.9	No	Yes	36.9	No	Yes	Negative	No		No	2013-03-15	1112	36.5549	low	Yes	2016-03-31 18:07:28	2016-04-08 21:41:00	recovered	18	Yes	Mother	No	No	No	No	no	No						No			No	No	No	No	No		36.5
No	2453615	245	3	Yes	female	Yes	10	No	Yes	37.8			Negative	No		No	2013-12-15	764	25.1151	high	Yes	2016-01-19	2016-01-26	recovered	24	Yes	Mother	No	No	No	No	no	No						No			No	No	No	No	No	2	36.5
Yes	23011654	230	3	Yes	female	Yes	13	No	Yes	37.5			Negative	No		No	2014-06-15	855	28.1065	high	Yes	2016-10-17	2016-10-24	recovered	13	Yes	Mother	No	No	No	No	no	No						No							No		36.8	No
No	1055104	105	1	Yes	female	Yes	13	No	Yes	36	Yes		Negative	No		No	2015-02-15	591.856	19.4561	low	Yes	2016-09-28	2016-10-05	recovered	18	Yes	Mother	No	No	No	No	no	No						No							No		37	No
Yes	1227435	122	1	Yes	female	Yes	7	No	Yes	36.9	Yes		Negative	No		No	2016-04-15	213	7.00197	low	Yes	2016-11-09	2016-11-16	recovered	7	Yes	Mother	No	No	No	No	no	No						No							No		37.4	No
Yes	23421193	234	3	Yes	male	No		No	Yes	37.5			Negative	No		No	2013-01-15	1175.65	38.6474	high	Yes	2016-04-04	2016-04-11	recovered	6	Yes	Mother	No	No	No	No	no	No						No			No	No	No	No	No	2	36.5
Yes	121726	121	1	Yes	female	Yes	6.5	No	Yes	36.6	No	Yes	Negative	Yes	2	No	2015-09-15	112	3.68179	low	Yes	2016-01-05	2016-01-12	recovered	3	Yes	Mother	No	No	No	No	no	No						No			No	No	No	No	No	4	36.5
No	1054400210	105	1	Yes	male	Yes	8	No	Yes	38.6			Negative	No		No	2013-03-15	1186.73	39.0115	high	Yes	2016-07-04	2016-07-11	recovered	22	Yes	Mother	No	No	No	No	no	No						No			No	No	No	No	No		36	No
Yes	2391165	239	3	Yes	female	Yes	8.2	No	Yes	36.5	Yes		Negative	Yes	2	No	2011-10-15	1592	52.334	low	Yes	2016-04-26	2016-05-03	recovered	36	Yes	Mother	No	No	No	No	no	No						No			No	No	No	No	No		37.2	No
No	105330418	105	1	Yes	male	Yes	8	No	Yes	37	Yes		Negative	No		No	2014-07-15	528	17.357	low	Yes	2015-12-25	2016-01-01	recovered	10	Yes	Mother	No	No	No	No	no	No						No			No	No	No	No	No		36.5
Yes	22921746	229	3	Yes	female	Yes	12.5	No	Yes	37.5			Negative	No		No	2013-12-15	1076	35.3715	high	Yes	2016-11-25	2016-12-02	recovered	36	Yes	Mother	No	No	No	No	no	No						No							No		37.2	No
Yes	23922335	239	3	Yes	male	Yes	18	No	Yes	37	Yes		Negative	No		No	2013-03-15	1260.62	41.4406	low	Yes	2016-08-26	2016-09-02	recovered	12	Yes	Mother	No	No	No	No	no	No						No							No		37.1	No
[truncated: 2,180 more rows]
[truncated: 191 more columns]
