# Supplementary material for: Universal versus conditional day 3 follow-up for children with non-severe unclassified fever at the community level in Ethiopia: A cluster-randomised non-inferiority trial
Source: PLoS Med. 2018 Apr 17;15(4):e1002553. doi: 10.1371/journal.pmed.1002553 (PMC5903591; doi:10.1371/journal.pmed.1002553)
Supplement: S2 Table — (XLSX) [file pmed.1002553.s004.xlsx]

## Sheet: All Forms
module_name	form_name
Follow-up visits	Day 8 follow-up
Follow-up visits	Extra visit form
Day 29	Day 29 vital status

## Sheet: Day 8 follow-up
label	type	options	constraint
MC Ethiopia TRAction iCCM Non-Inferiority Trial – Day 8 Assessment Form (D7F)	Trigger
Background factors	Trigger
What date was this child enrolled by the HEW?	Date
What is the date for today's visit?	Date		. <= today()
Individual HEW ID	Int		string-length(.) = 3 and . >= 101 and . < 513
Gote number	Int
Household number	Int
Child ID number	Int
Child name	Text
Is the child male or female?	Select	Male - 1 Female - 2
A. Status of Child	Trigger
What is the status of the child?	Select	Fully recovered - 2 Same - 1 Worse - 3 Dead - 4 Unknown - 5
What is the child's age in months?	Int		. < 70
Is the child physically present?	Select	Yes - 1 No - 2
What is your relationship to the child?	Select	Father - 1 Mother - 2 Stepmother - 3 Stepfather - 4 Grandmother - 5 Grandfather - 6 Sibling - 7 Other relative - 8
B. Childs’ health status	Trigger
General danger sign?	Select	Yes - 1 No - 2
Able to drink or breast feed?	Select	Yes - 1 No - 2
Vomiting everything?	Select	Yes - 1 No - 2
Convulsion history?	Select	Yes - 1 No - 2
Lethargic / unconscious?	Select	Yes - 1 No - 2
Cough or difficult breathing?	Select	Yes - 1 No - 2
Cough for how many days?	Int
Respiratory rate	Int
Fast breathing?	Select	Yes - 1 No - 2
Chest indrawing?	Select	Yes - 1 No - 2
Stridor?	Select	Yes - 1 No - 2
Diarrhoea?	Select	Yes - 1 No - 2
Diarrhoea for how many days?	Int
Blood in the stool?	Select	Yes - 1 No - 2
Restless/Irritable?	Select	Yes - 1 No - 2
Drinks poorly/very thirsty?	Select	Yes - 1 No - 2
Sunken eyes?	Select	Yes - 1 No - 2
Skin pinch-slow/very slow?	Select	Yes - 1 No - 2
Does the child have fever?	Select	Yes - 1 No - 2
Fever for how many days?	Int
What is the auxillary temperature?	Double		. >= 34 and . <= 99.9
Has the child taken any antipyretic in the last 8 hours?	Select	Yes - 1 No - 2
Is the child hot to touch now?	Select	Yes - 1 No - 2
Perform an RDT and record results after 15 minutes	Trigger
History of measles in the last three months?	Select	Yes - 1 No - 2
Stiff neck?	Select	Yes - 1 No - 2
Bulged fontanel?	Select	Yes - 1 No - 2
Generalised rash?	Select	Yes - 1 No - 2
Cough with runny nose and red eyes?	Select	Yes - 1 No - 2
Deep/extensive mouth ulcers?	Select	Yes - 1 No - 2
Pus draining/corneal clouding of eye?	Select	Yes - 1 No - 2
RDT result?	Select	Positive - 1 Negative - 2 Indeterminate - 3 Didn't perform RDT test - 4
Ear pain?	Select	Yes - 1 No - 2
Ear discharge?	Select	Yes - 1 No - 2
Ear discharge for how many days?	Int
Tender swelling behind the ear?	Select	Yes - 1 No - 2
Check malnutrition and anaemia	Trigger
Edema of both feet?	Select	Yes - 1 No - 2
Visible severe wasting?	Select	Yes - 1 No - 2
MUAC measure	Select	Less than 11 cm - 1 11-12 - 2 ˃12 cm - 3
Appetite test	Select	Passed - 1 Failed - 2
Pallor?	Select	Severe - 1 Some - 2 No pallor - 3
Other problem?	Select	Yes - 1 No - 2
Describe other problem	Text
C. Classification	Trigger
Diagnosis	Group
The child has a danger sign and needs to be referred	Trigger
The child has symptoms of pneumonia. Refer the child to the health centre.	Trigger
The child has not recovered from fever and need another visit in 7 days	Trigger
The child has diarrhoea. Please refer this child to the health centre.	Trigger
The child has malaria or another febrile illness. Refer this child to the health centre.	Trigger
Great news, the child has recovered.	Trigger
D. Treatment and actions taken by HEW	Trigger
Did the HEW give any antimalarials?	Select	No - 1 Yes - 2 Don't know - 3
Did the HEW give any antibiotics?	Select	No - 1 Yes - 2 Don't know - 3
Did the HEW give any other treatment?	Select	No - 1 Yes - 2 Don't know - 3
Describe other treatment given	Text
E. Careseeking	Trigger
At your initial visit to the HEW one week ago, did the HEW give you any advice/counselling on when to return for follow-up?	Select	No - 1 Yes - 2 Don't know - 3
When did the HEW tell you to come back for follow-up?	Select	If child is not improving or getting worse - 1 After 48 hours/2 days - 2 Other - 3
Other (specify)	Text
After your initial visit to the HEW one week ago, did you return to the HEW?	Select	No - 2 Yes - 1 Don't know - 3
After how many days did you go back to the HEW?	Int
Why did you return to the HEW?	Select	Child’s illness was getting worse - 1 Child was not improving - 2 HEW had adviced/directed me to return - 3 Other reason - 4
Specify other reason	Text
Why not?	Select	The child had improved - 1 The health post is too far - 2 No money to travel to the health post - 3 The health post has no drugs - 4 Other - 5
Before visiting the HEW one week ago, did you seek advice or treatment for this illness from anyone else?	Select	No - 2 Yes - 1 Don't know - 3
Where did you seek care before visiting the HEW?	MSelect	Health centre - 1 Hospital - 2 Pharmacy/drug shop - 3 Private clinic/ hospital - 4 General shop - 5 Traditional/herbal practitioner - 6 Other - 7
Other (Specify)	Text
How many hours did it take for you to get from home to this care provider?	Int
How many Birr did you pay in total for your efforts to seek care before visiting the HEW?	Int
After seeing the HEW one week ago, did you seek advice or treatment for this illness from anyone else?	Select	Yes - 1 No - 2 Don't know - 3
Where did you seek care after visiting the HEW?	MSelect	Health centre - 1 Hospital - 2 Pharmacy/drug shop - 3 Private clinic/ hospital - 4 General shop - 5 Traditional/herbal practitioner - 6 Other - 7
Other (Specify ):	Text
How many days after you first saw the HEW did you seek care from this provider?	Int
How many hours did it take you to get from home to this care provider?	Int
How many Birr did you pay in total for your efforts to seek care after visiting the HEW?	Int
At any point during this last illness episode, did the child take any medicines for the illness other than those given by the HEW?	Select	No - 1 Yes - 2 Don't know - 3
Ask to see the medicine pack or prescription note	Trigger
Prescription note/medicine pack available?	Select	Yes - 1 No - 2
Antibiotic	Select	Yes - 1 No - 2
Antimalarial	Select	Yes - 1 No - 2
ORS and/or zinc	Select	Yes - 1 No - 2
Did the child receive any antimalarial (medicine for malaria)?	Select	No - 1 Yes - 2 Don't know - 3
Did the child receive antibiotics (medicine for infection)?	Select	No - 1 Yes - 2 Don't know - 3
Did the child receive medicine for diarrhoea?	Select	No - 1 Yes - 2 Don't know - 3
At any time while the child was ill, was the child admitted to a facility (clinic or hospital)?	Select	Yes - 1 No - 2 Don't know - 3
Where was the child admitted?	MSelect	Health centre - 1 Hospital - 2 Private clinic/ hospital - 3 Other - 4
Other (Specify)	Text
For how many days was the child admitted?	Int
What diagnosis was given when the child was admitted?	MSelect	Confirmed malaria - 2 Malaria - not confirmed - 3 Unspecified fever - 4 Diarrhoea - 5 Pneumonia - 6 Malnutrition - 7 Other - 8 Don't know - Don't_know
Other (Specify)	Text
On what date was the child admitted?	Date		. > today() - 7
What treatment was given to the child when admitted?	Text
Section G: Caregiver/Household Information	Trigger
What is your age?	Int		. >= 12 and . < 99
How many times have you been pregnant (include any current pregnancy)	Int
What is your ethnicity?	Select	Halaba - 1 Wolaita - 2 Kembata Tembaro - 3 Oromo - 4 Hadiya - 5 Siltie - 6 Other - 7
Other (Specify)	Text
What is your religion?	Select	Christian (Any) - 1 Muslim - 2 No religion - 3 Other - 4
Other (Specify):	Text
What is your literacy level?	Select	Cannot read - 1 Can read with difficulty - 2 Can read with no difficulty - 3
What is the highest education level you have completed?	Select	None - 1 Informal education - 2 Primary - 3 Secondary - 4 Diploma - 5 University Degree - 6
Are you currently single, married , living with a partner, widowed, divorced or separated?	Select	Married - 1 Living together/ co-habiting - 2 Widowed - 3 Divorced - 4 Separated - 5 Single (unmarried) - 6
What is the highest education level your spouse has completed?	Select	None - 1 Informal education - 2 Primary - 3 Secondary - 4 Diploma - 5 University Degree - 6
What is your principal occupation?	Select	Farmer - 1 Merchant - 2 Housewife - 3 Government employee - 4 Private employee - 5 Unemployed - 6 Student - 7 Daily labourer - 8 Other - 9
Other (Specify ):	Text
What is your spouse’s principal occupation?	Select	Farmer - 1 Merchant - 2 Housewife - 3 Government employee - 4 Private employee - 5 Unemployed - 6 Student - 7 Daily labourer - 8 Other - 9
Other (Specify ):	Text
Please provide us with a phone number on which we can call to ask about your child's health in 3 weeks?	PhoneNumber
Section H: Asset/Ownership Questions	Trigger
What is the main source of drinking water for members of your household?	Select	Piped into dwelling - 1 Piped to yard/plot - 2 Public tap/standpipe - 3 Tube well or borehole - 4 Protected well - 5 Unprotected well - 6 Protected spring - 7 Unprotected spring - 8 Rainwater - 9 Tanker truck - 10 Cart with small tank - 11 Surface water (river/lake/pond/stream/canal) - 12 Bottled water - 13 Other - 14
Other (Specify)	Text
What kind of toilet facility do members of your household usually use?	Select	Flush to piped sewer system - 1 Flush to septic tank - 2 Flush to pit latrine - 3 Flush to somewhere else - 4 Flush, don't know where - 5 Ventilated improved pit latrine - 6 Pit latrine with slab - 7 Pit latrine without slab/open pit - 8 Composting toilet - 9 Bucket toilet - 10 Hanging toilet/hanging latrine - 11 No facility/bush/field - 12 Other - 13
Other toilet (Specify ):	Text
Do you share this toilet facility with other households?	Select	Yes - 1 No - 2
In this household, are the following available/present?	Trigger
Electricity?	Select	Yes - 1 No - 2
A radio?	Select	Yes - 1 No - 2
A television?	Select	Yes - 1 No - 2
A mobile telephone?	Select	Yes - 1 No - 2
A non-mobile telephone?	Select	Yes - 1 No - 2
A refrigerator?	Select	Yes - 1 No - 2
A table?	Select	Yes - 1 No - 2
A chair?	Select	Yes - 1 No - 2
Bed with cotton/sponge/spring mattress?	Select	Yes - 1 No - 2
A bicycle?	Select	Yes - 1 No - 2
Electric mitad?	Select	Yes - 1 No - 2
Bank account?	Select	Yes - 1 No - 2
What is your household’s primary source of cooking fuel?	Select	Electricity - 1 Liquefied petroleum gas - 2 Natural gas - 3 Biogas - 4 Kerosene - 5 Coal, lignite - 6 Charcoal - 7 Wood - 8 Straw/shrubs/grass - 9 Agricultural crop - 10 Animal dung - 11 No food cooked in household - 12 Other - 13
Other cooking fuel	Text
What is the primary material used for the floor construction?	Select	Earth/sand - 1 Dung - 2 Wood planks - 3 Palm/bamboo - 4 Parquet or polished wood - 5 Vinyl or asphalt strips - 6 Ceramic tiles - 7 Cement - 8 Carpet - 9 Other - 10
Other floor (specify)	Text
What is the primary material used for the roof construction?	Select	No roof - 1 Thatch/palm leaf sod - 2 Rustic mat - 3 Palm/bamboo - 4 Wood planks - 5 Cardboard - 6 Metal/iron sheets - 7 Wood - 8 Calamine/cement fiber - 9 Ceramic tiles - 10 Cement - 11 Roofing shingles - 12 Other - 13
Other roof (Specify ):	Text
Ask the caregiver to describe what the child died from and if they sought any other care for this child before death.	Text

## Sheet: Extra visit form
label	type	options	constraint
MC Ethiopia TRAction iCCM Non-Inferiority Trial – Extra Visit Form (XVF)	Trigger
Background factors	Trigger
What is the date for today's visit?	Date
Which follow-up visit are your recording?	Select	First extra visit (approx day 15) - 1 Second extra visit (approx day 29) - 2
A. Status of Child	Trigger
What is the status of the child?	Select	Fully recovered - 2 Same - 1 Worse - 3 Dead - 4 Unknown - 5
Is the child physically present?	Select	Yes - 1 No - 2
What is your relationship to the child?	Select	Father - 1 Mother - 2 Stepmother - 3 Stepfather - 4 Grandmother - 5 Grandfather - 6 Sibling - 7 Other relative - 8
B. Childs’ symptoms	Trigger
General danger sign?	Select	Yes - 1 No - 2
Able to drink or breast feed?	Select	Yes - 1 No - 2
Vomiting everything?	Select	Yes - 1 No - 2
Convulsion history?	Select	Yes - 1 No - 2
Lethargic / unconscious?	Select	Yes - 1 No - 2
Cough or difficult breathing?	Select	Yes - 1 No - 2
Cough for how many days?	Int
Respiratory rate	Int
Fast breathing?	Select	Yes - 1 No - 2
Chest indrawing?	Select	Yes - 1 No - 2
Stridor?	Select	Yes - 1 No - 2
Diarrhoea?	Select	Yes - 1 No - 2
Diarrhoea for how many days?	Int
Blood in the stool?	Select	Yes - 1 No - 2
Restless/Irritable?	Select	Yes - 1 No - 2
Drinks poorly/very thirsty?	Select	Yes - 1 No - 2
Sunken eyes?	Select	Yes - 1 No - 2
Skin pinch-slow/very slow?	Select	Yes - 1 No - 2
Does the child have fever?	Select	Yes - 1 No - 2
Fever for how many days?	Int
What is the auxillary temperature?	Double		. >= 34
Has the child taken any antipyretic in the last 8 hours?	Select	Yes - 1 No - 2
Is the child hot to touch now?	Select	Yes - 1 No - 2
Perform an RDT and record results after 15 minutes	Trigger
History of measles in the last three months?	Select	Yes - 1 No - 2
Stiff neck?	Select	Yes - 1 No - 2
Bulged fontanel?	Select	Yes - 1 No - 2
Generalised rash?	Select	Yes - 1 No - 2
Cough with runny nose and red eyes?	Select	Yes - 1 No - 2
Deep/extensive mouth ulcers?	Select	Yes - 1 No - 2
Pus draining/corneal clouding of eye?	Select	Yes - 1 No - 2
RDT result?	Select	Positive - 1 Negative - 2 Indeterminate - 3 Didn't perform RDT test - 4
Ear pain?	Select	Yes - 1 No - 2
Ear discharge?	Select	Yes - 1 No - 2
Ear discharge for how many days?	Int
Tender swelling behind the ear?	Select	Yes - 1 No - 2
Other problem?	Select	Yes - 1 No - 2
Describe other problem	Text
C. Classification	Trigger
Diagnosis	Group
The child has a danger sign.	Trigger
The child has symptoms of pneumonia.	Trigger
The child has unspecific fever.	Trigger
The child has diarrhoea.	Trigger
The child has malaria.	Trigger
Great news, the child has recovered.	Trigger
E. Careseeking	Trigger
Since we came here last time, did you go back to the HEW?	Select	Yes - 1 No - 2 Don't know - 3
After how many days did you go back to the HEW?	Int
Why did you return to the HEW?	Select	Child’s illness was getting worse - 1 Child was not improving - 2 HEW had adviced/directed me to return - 3 Other reason - 4
Specify other reason	Text
Why not?	Select	The child had improved - 1 The health post is too far - 2 No money to travel to the health post - 3 The health post has no drugs - 4 Other - 5
Since we came to see you last time, have you sought advice or treatment for this illness from anyone else?	Select	Yes - 1 No - 2 Don't know - 3
Where did you seek care before visiting the HEW?	MSelect	Health centre - 1 Hospital - 2 Pharmacy/drug shop - 3 Private clinic/ hospital - 4 General shop - 5 Traditional/herbal practitioner - 6 Other - 7
Other (Specify)	Text
How many days ago did you seek care from this provider?	Int
How many hours did it take for you to get from home to this care provider?	Int
How many Birr did you pay in total for visiting this provider?	Int
Since we came to see you last time, did the child take any medicines for the illness other than those given by the HEW?	Select	No - 1 Yes - 2 Don't know - 3
Ask to see the medicine pack or prescription note	Trigger
Prescription note/medicine pack available?	Select	Yes - 1 No - 2
Antibiotic	Select	No - 2 Yes - 1
Antimalarial	Select	Yes - 1 No - 2
ORS and/or zinc	Select	Yes - 1 No - 2
Did the child receive any antimalarial (medicine for malaria)?	Select	No - 1 Yes - 2 Don't know - 3
Did the child receive antibiotics (medicine for infection)?	Select	No - 1 Yes - 2 Don't know - 3
Did the child receive medicine for diarrhoea?	Select	No - 1 Yes - 2 Don't know - 3
Since we came to see you last time, was the child admitted to a facility (clinic or hospital)?	Select	Yes - 1 No - 2 Don't know - 3
Where was the child admitted?	MSelect	Health centre - 1 Hospital - 2 Private clinic/ hospital - 3 Other - 4
Other (Specify)	Text
For how many days was the child admitted?	Int
What diagnosis was given when the child was admitted?	MSelect	Confirmed malaria - 2 Malaria - not confirmed - 3 Unspecified fever - 4 Diarrhoea - 5 Pneumonia - 6 Malnutrition - 7 Other - 8 Don't know - Don't_know
Other (Specify)	Text
On what date was the child admitted?	Date
What treatment was given to the child when admitted?	Text
Ask the caregiver to describe the death in the child: - What the child died from? - If they sought any other care for this child before death?	Text

## Sheet: Day 29 vital status
label	type	options
MC Ethiopia TRAction iCCM Non-Inferiority Trial – Day 29 vital status form	Trigger
What is the date for today's visit/call?	Date
What is the status of the child?	Select	Fully recovered - 2 Same - 1 Worse - 3 Dead - 4 Unknown - 5
End here. Thanks the caregiver for her time.	Trigger
